# Supplementary material for: 1,5-Dimethyl-2-phenyl-4-[phenyl(pyri­din-2-ylamino)methyl]-1H-pyrazol-3(2H)-one
Source: Acta Crystallogr Sect E Struct Rep Online. 2012 Oct 20;68(Pt 11):o3193. doi: 10.1107/S1600536812042936 (PMC3515284; doi:10.1107/S1600536812042936)
Supplement: Supplementary file 1 [file e-68-o3193-sup1.cif]

##############################################################################
#                                                                            #
# This CIF contains the data in a paper accepted for publication in          #
# Acta Crystallographica Section E. It conforms to the requirements of       #
# Notes for Authors for Acta Crystallographica Section E, and has been       #
# peer reviewed under the auspices of the IUCr Commission on Journals.       #
#                                                                            #
# Full details of the Crystallographic Information File format               #
# are given in the paper "The Crystallographic Information File (CIF):       #
# a New Standard Archive File for Crystallography" by S. R. Hall, F. H.      #
# Allen and I. D. Brown [Acta Cryst. (1991), A47, 655-685].                  #
#                                                                            #
# The current version of the core CIF dictionary is obtainable from          #
# ftp://ftp.iucr.org/pub/cif_core.dic.                                       #
#                                                                            #
# Software is freely available for graphical display of the structure(s)     #
# in this CIF. For information consult the CIF software page                 #
# http://www.iucr.org/resources/cif/software.                                #
#                                                                            #
# This file may be used for bona fide research purposes within the           #
# scientific community so long as proper attribution is given to the journal # 
# article from which it was obtained.                                        #
#                                                                            #
##############################################################################
data_I
_audit_creation_method     'WinGX routine CIF_UPDATE'
_chemical_name_systematic
;
1,5-Dimethyl-2-phenyl-4-[phenyl(pyridin-2-ylamino)methyl]-1<i>H</i>-
pyrazol-3(2<i>H</i>)-one
;
_chemical_formula_moiety     'C23 H22 N4 O'
_chemical_formula_sum     'C23 H22 N4 O'
_chemical_formula_iupac     'C23 H22 N4 O'
_chemical_formula_weight     370.45
_symmetry_space_group_name_Hall     'P 2ac 2ab'
_space_group_crystal_system     orthorhombic
_space_group_name_H-M_alt     'P 21 21 21'
loop_
    _space_group_symop_operation_xyz
    'x, y, z'
    '-x+1/2, -y, z+1/2'
    'x+1/2, -y+1/2, -z'
    '-x, y+1/2, -z+1/2'
_cell_length_a     5.701(5)
_cell_length_b     12.485(5)
_cell_length_c     26.736(5)
_cell_angle_alpha     90.000(5)
_cell_angle_beta     90.000(5)
_cell_angle_gamma     90.000(5)
_cell_volume     1903.0(19)
_cell_formula_units_Z     4
_cell_measurement_reflns_used     3758
_cell_measurement_theta_min     2.23
_cell_measurement_theta_max     25.39
_cell_measurement_temperature     273(2)
_exptl_crystal_description     block
_exptl_crystal_colour     orange
_exptl_crystal_size_max     0.3
_exptl_crystal_size_mid     0.2
_exptl_crystal_size_min     0.2
_exptl_crystal_density_diffrn     1.293
_exptl_crystal_density_method     'not measured'
_exptl_crystal_F_000     784
_exptl_absorpt_coefficient_mu     0.082
_exptl_absorpt_correction_type     multi-scan
_exptl_absorpt_process_details     '(SADABS; Bruker, 1999)'
_exptl_absorpt_correction_T_min     0.9759
_exptl_absorpt_correction_T_max     0.9838
_exptl_special_details     ?
_diffrn_ambient_temperature     273(2)
_diffrn_radiation_type     MoK\a
_diffrn_radiation_wavelength     0.71073
_diffrn_radiation_monochromator     graphite
_diffrn_measurement_device_type     'Bruker Kappa APEXII CCD diffractometer'
_diffrn_measurement_method     '\w and \f scan'
_diffrn_reflns_number     14432
_diffrn_reflns_av_R_equivalents     0.036
_diffrn_reflns_theta_min     2.23
_diffrn_reflns_theta_max     29.54
_diffrn_reflns_theta_full     25
_diffrn_measured_fraction_theta_max     0.967
_diffrn_measured_fraction_theta_full     0.99
_diffrn_reflns_limit_h_min     -4
_diffrn_reflns_limit_h_max     7
_diffrn_reflns_limit_k_min     -17
_diffrn_reflns_limit_k_max     17
_diffrn_reflns_limit_l_min     -36
_diffrn_reflns_limit_l_max     34
_diffrn_standards_decay_%     0
_refine_special_details
;
Refinement of <i>F</i>^2^ against ALL reflections. The weighted <i>R</i>-factor
<i>wR</i> and goodness of fit <i>S</i> are based on <i>F</i>^2^, conventional
<i>R</i>-factors <i>R</i> are based on <i>F</i>, with <i>F</i> set to zero for
negative <i>F</i>^2^. The threshold expression of <i>F</i>^2^ >
\s(<i>F</i>^2^) is used only for calculating <i>R</i>-factors(gt) <i>etc</i>.
and is not relevant to the choice of reflections for refinement.
<i>R</i>-factors based on <i>F</i>^2^ are statistically about twice as large
as those based on <i>F</i>, and <i>R</i>- factors based on ALL data will be
even larger.
;
_reflns_number_total     2959
_reflns_number_gt     2337
_reflns_threshold_expression     I>2\s(I)
_refine_ls_structure_factor_coef     Fsqd
_refine_ls_matrix_type     full
_refine_ls_R_factor_all     0.0576
_refine_ls_R_factor_gt     0.0398
_refine_ls_wR_factor_ref     0.0945
_refine_ls_goodness_of_fit_ref     1.011
_refine_ls_restrained_S_all     1.011
_refine_ls_number_reflns     2959
_refine_ls_number_parameters     259
_refine_ls_number_restraints     0
_refine_ls_hydrogen_treatment     mixed
_refine_ls_weighting_scheme     calc
_refine_ls_weighting_details
         'calc w=1/[\s^2^(Fo^2^)+(0.0435P)^2^+0.2362P] where P=(Fo^2^+2Fc^2^)/3'
_atom_sites_solution_hydrogens     geom
_atom_sites_solution_primary     direct
_atom_sites_solution_secondary     difmap
_refine_ls_shift/su_max     0
_refine_ls_shift/su_mean     0
_refine_diff_density_max     0.182
_refine_diff_density_min     -0.189
_refine_ls_extinction_method     none
_refine_ls_abs_structure_details     ?
_refine_ls_abs_structure_Flack     ?
loop_
    _atom_type_symbol
    _atom_type_description
    _atom_type_scat_dispersion_real
    _atom_type_scat_dispersion_imag
    _atom_type_scat_source
    C C 0.0033 0.0016 'International Tables Vol C Tables 4.2.6.8 and 6.1.1.4'
    H H 0 0 'International Tables Vol C Tables 4.2.6.8 and 6.1.1.4'
    N N 0.0061 0.0033 'International Tables Vol C Tables 4.2.6.8 and 6.1.1.4'
    O O 0.0106 0.006 'International Tables Vol C Tables 4.2.6.8 and 6.1.1.4'
_computing_data_collection     'APEX2 (Bruker, 2004)'
_computing_cell_refinement     'APEX2 and SAINT-plus (Bruker, 2004)'
_computing_data_reduction     'SAINT-Plus and XPREP (Bruker, 2004)'
_computing_structure_solution     'SHELXS97 (Sheldrick, 2008)'
_computing_structure_refinement     'SHELXL97 (Sheldrick, 2008)'
_computing_molecular_graphics
;
ORTEP-3 for Windows (Farrugia, 1997) and <i>Mercury</i> (Macrae <i>et
al.</i>, 2006)
;
_computing_publication_material     'PLATON (Spek, 2009)'
loop_
    _atom_site_type_symbol
    _atom_site_label
    _atom_site_fract_x
    _atom_site_fract_y
    _atom_site_fract_z
    _atom_site_U_iso_or_equiv
    _atom_site_adp_type
    _atom_site_calc_flag
    _atom_site_refinement_flags
    _atom_site_occupancy
    _atom_site_disorder_assembly
    _atom_site_disorder_group
    O O1 0.3555(2) 0.08528(11) 0.70108(5) 0.0391(3) Uani d . 1 . .
    N N1 0.2298(3) 0.21846(12) 0.75511(6) 0.0315(4) Uani d . 1 . .
    N N2 0.0380(3) 0.28913(12) 0.75618(6) 0.0335(4) Uani d . 1 . .
    N N3 -0.2190(3) 0.08348(13) 0.63621(6) 0.0352(4) Uani d . 1 . .
    N N4 -0.0868(3) -0.01040(13) 0.56735(6) 0.0396(4) Uani d . 1 . .
    C C1 0.1607(4) 0.17086(18) 0.84215(8) 0.0405(5) Uani d . 1 . .
    H H1 0.0148 0.2041 0.8409 0.049 Uiso calc R 1 . .
    C C2 0.2324(5) 0.11982(18) 0.88527(9) 0.0508(6) Uani d . 1 . .
    H H2 0.1348 0.1191 0.9131 0.061 Uiso calc R 1 . .
    C C3 0.4462(5) 0.0702(2) 0.88728(9) 0.0551(7) Uani d . 1 . .
    H H3 0.492 0.0342 0.9161 0.066 Uiso calc R 1 . .
    C C4 0.5923(5) 0.07368(19) 0.84676(9) 0.0505(6) Uani d . 1 . .
    H H4 0.7383 0.0407 0.8484 0.061 Uiso calc R 1 . .
    C C5 0.5254(4) 0.12577(16) 0.80329(9) 0.0409(5) Uani d . 1 . .
    H H5 0.6266 0.1293 0.7761 0.049 Uiso calc R 1 . .
    C C6 0.3058(4) 0.17246(15) 0.80100(7) 0.0325(4) Uani d . 1 . .
    C C7 0.2224(3) 0.16029(14) 0.71041(7) 0.0290(4) Uani d . 1 . .
    C C8 0.0321(3) 0.20467(14) 0.68212(7) 0.0280(4) Uani d . 1 . .
    C C9 -0.0668(4) 0.28329(14) 0.71018(7) 0.0313(4) Uani d . 1 . .
    C C10 -0.0332(3) 0.16209(15) 0.63147(7) 0.0298(4) Uani d . 1 . .
    H H10 0.1045 0.1232 0.6192 0.036 Uiso calc R 1 . .
    C C11 -0.0829(3) 0.25022(15) 0.59317(7) 0.0282(4) Uani d . 1 . .
    C C12 -0.2876(4) 0.25263(16) 0.56545(7) 0.0331(4) Uani d . 1 . .
    H H12 -0.4044 0.2023 0.5715 0.04 Uiso calc R 1 . .
    C C13 -0.3200(4) 0.32958(17) 0.52860(8) 0.0390(5) Uani d . 1 . .
    H H13 -0.458 0.3303 0.51 0.047 Uiso calc R 1 . .
    C C14 -0.1491(4) 0.40456(17) 0.51947(8) 0.0410(5) Uani d . 1 . .
    H H14 -0.1703 0.4559 0.4947 0.049 Uiso calc R 1 . .
    C C15 0.0535(4) 0.40313(17) 0.54730(8) 0.0420(5) Uani d . 1 . .
    H H15 0.1691 0.4541 0.5414 0.05 Uiso calc R 1 . .
    C C16 0.0869(4) 0.32708(16) 0.58385(7) 0.0355(4) Uani d . 1 . .
    H H16 0.2247 0.3273 0.6025 0.043 Uiso calc R 1 . .
    C C17 -0.2525(4) 0.00363(14) 0.60187(7) 0.0319(4) Uani d . 1 . .
    C C18 -0.4543(4) -0.06045(16) 0.60472(8) 0.0400(5) Uani d . 1 . .
    H H18 -0.5674 -0.0482 0.6291 0.048 Uiso calc R 1 . .
    C C19 -0.4802(5) -0.14120(17) 0.57079(9) 0.0497(6) Uani d . 1 . .
    H H19 -0.6112 -0.1855 0.572 0.06 Uiso calc R 1 . .
    C C20 -0.3093(5) -0.15665(18) 0.53444(9) 0.0527(7) Uani d . 1 . .
    H H20 -0.3239 -0.2107 0.5107 0.063 Uiso calc R 1 . .
    C C21 -0.1212(5) -0.09074(17) 0.53461(8) 0.0473(6) Uani d . 1 . .
    H H21 -0.007 -0.1017 0.5103 0.057 Uiso calc R 1 . .
    C C22 -0.2613(4) 0.35812(17) 0.69792(9) 0.0460(6) Uani d . 1 . .
    H H22A -0.1975 0.4263 0.6884 0.069 Uiso calc R 1 . .
    H H22B -0.36 0.367 0.7267 0.069 Uiso calc R 1 . .
    H H22C -0.3518 0.3294 0.6708 0.069 Uiso calc R 1 . .
    C C23 0.0838(5) 0.39199(16) 0.78084(9) 0.0508(6) Uani d . 1 . .
    H H23A 0.1981 0.4314 0.762 0.076 Uiso calc R 1 . .
    H H23B 0.1424 0.3794 0.814 0.076 Uiso calc R 1 . .
    H H23C -0.0591 0.4325 0.7827 0.076 Uiso calc R 1 . .
    H H3A -0.332(5) 0.0995(19) 0.6557(9) 0.049(7) Uiso d . 1 . .
loop_
    _atom_site_aniso_label
    _atom_site_aniso_U_11
    _atom_site_aniso_U_22
    _atom_site_aniso_U_33
    _atom_site_aniso_U_12
    _atom_site_aniso_U_13
    _atom_site_aniso_U_23
    O1 0.0394(8) 0.0403(8) 0.0375(8) 0.0110(7) 0.0007(7) -0.0041(6)
    N1 0.0361(9) 0.0307(8) 0.0278(9) 0.0034(7) -0.0035(7) -0.0019(6)
    N2 0.0436(9) 0.0287(8) 0.0283(9) 0.0074(7) -0.0037(7) -0.0045(6)
    N3 0.0436(10) 0.0328(8) 0.0292(9) -0.0055(8) 0.0075(8) -0.0056(7)
    N4 0.0508(11) 0.0353(9) 0.0327(9) 0.0003(9) 0.0028(9) -0.0044(7)
    C1 0.0454(12) 0.0427(11) 0.0335(12) -0.0056(10) -0.0035(10) 0.0010(9)
    C2 0.0648(16) 0.0552(14) 0.0323(12) -0.0131(14) -0.0021(12) 0.0063(10)
    C3 0.0689(17) 0.0550(14) 0.0414(14) -0.0137(14) -0.0234(13) 0.0140(11)
    C4 0.0433(13) 0.0489(14) 0.0594(16) -0.0064(11) -0.0209(12) 0.0106(11)
    C5 0.0359(11) 0.0433(12) 0.0434(13) -0.0057(9) -0.0056(10) 0.0067(9)
    C6 0.0388(11) 0.0305(9) 0.0283(10) -0.0070(8) -0.0088(9) 0.0000(7)
    C7 0.0328(10) 0.0284(9) 0.0257(10) -0.0024(8) 0.0024(8) -0.0005(7)
    C8 0.0337(10) 0.0271(9) 0.0232(9) -0.0015(8) 0.0000(7) 0.0007(7)
    C9 0.0390(10) 0.0279(9) 0.0269(10) 0.0009(8) -0.0015(8) 0.0018(7)
    C10 0.0334(9) 0.0310(9) 0.0248(9) -0.0008(8) 0.0008(8) -0.0026(7)
    C11 0.0338(9) 0.0309(9) 0.0200(9) 0.0000(8) 0.0012(8) -0.0035(7)
    C12 0.0328(10) 0.0361(9) 0.0305(11) -0.0005(9) -0.0017(8) -0.0032(8)
    C13 0.0420(12) 0.0446(11) 0.0304(11) 0.0070(10) -0.0078(9) -0.0045(9)
    C14 0.0567(14) 0.0375(11) 0.0288(11) 0.0090(11) 0.0039(10) 0.0052(8)
    C15 0.0476(13) 0.0390(11) 0.0396(12) -0.0055(11) 0.0071(10) 0.0057(9)
    C16 0.0335(10) 0.0400(11) 0.0330(11) -0.0036(9) -0.0023(8) 0.0006(8)
    C17 0.0415(10) 0.0263(9) 0.0278(10) 0.0024(8) -0.0037(8) 0.0026(7)
    C18 0.0429(12) 0.0348(10) 0.0423(13) -0.0010(9) -0.0038(10) 0.0007(8)
    C19 0.0548(14) 0.0384(12) 0.0558(15) -0.0077(11) -0.0115(13) -0.0040(10)
    C20 0.0776(18) 0.0353(11) 0.0452(14) 0.0009(13) -0.0092(13) -0.0140(10)
    C21 0.0679(16) 0.0385(11) 0.0354(12) 0.0068(12) 0.0022(11) -0.0090(9)
    C22 0.0517(13) 0.0461(12) 0.0403(13) 0.0179(11) -0.0038(11) -0.0047(9)
    C23 0.0748(17) 0.0324(11) 0.0452(13) 0.0050(12) -0.0110(13) -0.0129(9)
_geom_special_details
;
All e.s.d.'s (except the e.s.d. in the dihedral angle between two l.s. planes)
are estimated using the full covariance matrix. The cell e.s.d.'s are taken
into account individually in the estimation of e.s.d.'s in distances, angles
and torsion angles; correlations between e.s.d.'s in cell parameters are only
used when they are defined by crystal symmetry. An approximate (isotropic)
treatment of cell e.s.d.'s is used for estimating e.s.d.'s involving l.s.
planes.
;
loop_
    _geom_bond_atom_site_label_1
    _geom_bond_atom_site_label_2
    _geom_bond_site_symmetry_2
    _geom_bond_distance
    _geom_bond_publ_flag
    O1 C7 . 1.231(2) .
    N1 C7 . 1.399(2) .
    N1 N2 . 1.405(2) .
    N1 C6 . 1.422(2) .
    N2 C9 . 1.369(2) .
    N2 C23 . 1.467(2) .
    N3 C17 . 1.369(2) .
    N3 C10 . 1.450(3) .
    N3 H3A . 0.85(3) ?
    N4 C17 . 1.332(3) .
    N4 C21 . 1.346(3) .
    C1 C6 . 1.377(3) ?
    C1 C2 . 1.379(3) ?
    C1 H1 . 0.93 ?
    C2 C3 . 1.368(4) ?
    C2 H2 . 0.93 ?
    C3 C4 . 1.367(4) ?
    C3 H3 . 0.93 ?
    C4 C5 . 1.385(3) ?
    C4 H4 . 0.93 ?
    C5 C6 . 1.382(3) ?
    C5 H5 . 0.93 ?
    C7 C8 . 1.434(3) ?
    C8 C9 . 1.358(3) ?
    C8 C10 . 1.502(3) ?
    C9 C22 . 1.486(3) ?
    C10 C11 . 1.530(3) ?
    C10 H10 . 0.98 ?
    C11 C12 . 1.383(3) ?
    C11 C16 . 1.386(3) ?
    C12 C13 . 1.389(3) ?
    C12 H12 . 0.93 ?
    C13 C14 . 1.373(3) ?
    C13 H13 . 0.93 ?
    C14 C15 . 1.374(3) ?
    C14 H14 . 0.93 ?
    C15 C16 . 1.376(3) ?
    C15 H15 . 0.93 ?
    C16 H16 . 0.93 ?
    C17 C18 . 1.403(3) ?
    C18 C19 . 1.364(3) ?
    C18 H18 . 0.93 ?
    C19 C20 . 1.390(4) ?
    C19 H19 . 0.93 ?
    C20 C21 . 1.352(4) ?
    C20 H20 . 0.93 ?
    C21 H21 . 0.93 ?
    C22 H22A . 0.96 ?
    C22 H22B . 0.96 ?
    C22 H22C . 0.96 ?
    C23 H23A . 0.96 ?
    C23 H23B . 0.96 ?
    C23 H23C . 0.96 ?
loop_
    _geom_angle_atom_site_label_1
    _geom_angle_atom_site_label_2
    _geom_angle_atom_site_label_3
    _geom_angle_site_symmetry_1
    _geom_angle_site_symmetry_3
    _geom_angle
    _geom_angle_publ_flag
    C7 N1 N2 . . 108.65(15) .
    C7 N1 C6 . . 122.45(15) .
    N2 N1 C6 . . 118.22(16) .
    C9 N2 N1 . . 106.73(15) .
    C9 N2 C23 . . 121.87(16) .
    N1 N2 C23 . . 114.84(18) .
    C17 N3 C10 . . 122.43(17) .
    C17 N3 H3A . . 118.4(17) .
    C10 N3 H3A . . 116.5(17) .
    C17 N4 C21 . . 116.5(2) .
    C6 C1 C2 . . 119.8(2) ?
    C6 C1 H1 . . 120.1 ?
    C2 C1 H1 . . 120.1 ?
    C3 C2 C1 . . 120.4(2) ?
    C3 C2 H2 . . 119.8 ?
    C1 C2 H2 . . 119.8 ?
    C4 C3 C2 . . 119.8(2) ?
    C4 C3 H3 . . 120.1 ?
    C2 C3 H3 . . 120.1 ?
    C3 C4 C5 . . 120.8(2) ?
    C3 C4 H4 . . 119.6 ?
    C5 C4 H4 . . 119.6 ?
    C6 C5 C4 . . 119.0(2) ?
    C6 C5 H5 . . 120.5 ?
    C4 C5 H5 . . 120.5 ?
    C1 C6 C5 . . 120.20(19) ?
    C1 C6 N1 . . 120.80(19) .
    C5 C6 N1 . . 118.96(19) .
    O1 C7 N1 . . 123.31(17) .
    O1 C7 C8 . . 130.83(18) .
    N1 C7 C8 . . 105.83(16) .
    C9 C8 C7 . . 107.59(17) ?
    C9 C8 C10 . . 130.63(19) ?
    C7 C8 C10 . . 121.76(17) ?
    C8 C9 N2 . . 110.70(17) .
    C8 C9 C22 . . 129.95(19) ?
    N2 C9 C22 . . 119.35(17) .
    N3 C10 C8 . . 109.99(15) .
    N3 C10 C11 . . 114.21(16) .
    C8 C10 C11 . . 113.27(15) ?
    N3 C10 H10 . . 106.2 .
    C8 C10 H10 . . 106.2 ?
    C11 C10 H10 . . 106.2 ?
    C12 C11 C16 . . 118.57(18) ?
    C12 C11 C10 . . 122.07(17) ?
    C16 C11 C10 . . 119.27(17) ?
    C11 C12 C13 . . 120.52(19) ?
    C11 C12 H12 . . 119.7 ?
    C13 C12 H12 . . 119.7 ?
    C14 C13 C12 . . 120.2(2) ?
    C14 C13 H13 . . 119.9 ?
    C12 C13 H13 . . 119.9 ?
    C13 C14 C15 . . 119.4(2) ?
    C13 C14 H14 . . 120.3 ?
    C15 C14 H14 . . 120.3 ?
    C14 C15 C16 . . 120.7(2) ?
    C14 C15 H15 . . 119.7 ?
    C16 C15 H15 . . 119.7 ?
    C15 C16 C11 . . 120.6(2) ?
    C15 C16 H16 . . 119.7 ?
    C11 C16 H16 . . 119.7 ?
    N4 C17 N3 . . 117.50(19) .
    N4 C17 C18 . . 122.95(18) .
    N3 C17 C18 . . 119.54(19) .
    C19 C18 C17 . . 118.3(2) ?
    C19 C18 H18 . . 120.9 ?
    C17 C18 H18 . . 120.9 ?
    C18 C19 C20 . . 119.4(2) ?
    C18 C19 H19 . . 120.3 ?
    C20 C19 H19 . . 120.3 ?
    C21 C20 C19 . . 118.0(2) ?
    C21 C20 H20 . . 121 ?
    C19 C20 H20 . . 121 ?
    N4 C21 C20 . . 124.9(2) .
    N4 C21 H21 . . 117.6 ?
    C20 C21 H21 . . 117.6 ?
    C9 C22 H22A . . 109.5 ?
    C9 C22 H22B . . 109.5 ?
    H22A C22 H22B . . 109.5 ?
    C9 C22 H22C . . 109.5 ?
    H22A C22 H22C . . 109.5 ?
    H22B C22 H22C . . 109.5 ?
    N2 C23 H23A . . 109.5 ?
    N2 C23 H23B . . 109.5 ?
    H23A C23 H23B . . 109.5 ?
    N2 C23 H23C . . 109.5 ?
    H23A C23 H23C . . 109.5 ?
    H23B C23 H23C . . 109.5 ?
loop_
    _geom_torsion_atom_site_label_1
    _geom_torsion_atom_site_label_2
    _geom_torsion_atom_site_label_3
    _geom_torsion_atom_site_label_4
    _geom_torsion_site_symmetry_1
    _geom_torsion_site_symmetry_2
    _geom_torsion_site_symmetry_3
    _geom_torsion_site_symmetry_4
    _geom_torsion
    _geom_torsion_publ_flag
    C7 N1 N2 C9 . . . . -7.28(19) .
    C6 N1 N2 C9 . . . . -152.75(17) .
    C7 N1 N2 C23 . . . . -145.59(17) .
    C6 N1 N2 C23 . . . . 68.9(2) .
    C6 C1 C2 C3 . . . . -0.4(3) ?
    C1 C2 C3 C4 . . . . 1.7(4) ?
    C2 C3 C4 C5 . . . . -0.8(4) ?
    C3 C4 C5 C6 . . . . -1.4(3) ?
    C2 C1 C6 C5 . . . . -1.8(3) ?
    C2 C1 C6 N1 . . . . 175.87(19) .
    C4 C5 C6 C1 . . . . 2.7(3) ?
    C4 C5 C6 N1 . . . . -175.04(19) .
    C7 N1 C6 C1 . . . . -121.8(2) ?
    N2 N1 C6 C1 . . . . 18.7(3) .
    C7 N1 C6 C5 . . . . 55.9(3) ?
    N2 N1 C6 C5 . . . . -163.60(16) .
    N2 N1 C7 O1 . . . . -173.02(17) .
    C6 N1 C7 O1 . . . . -29.3(3) ?
    N2 N1 C7 C8 . . . . 5.19(19) .
    C6 N1 C7 C8 . . . . 148.89(17) ?
    O1 C7 C8 C9 . . . . 176.9(2) ?
    N1 C7 C8 C9 . . . . -1.2(2) ?
    O1 C7 C8 C10 . . . . -1.4(3) ?
    N1 C7 C8 C10 . . . . -179.44(16) ?
    C7 C8 C9 N2 . . . . -3.4(2) ?
    C10 C8 C9 N2 . . . . 174.63(18) ?
    C7 C8 C9 C22 . . . . 176.7(2) ?
    C10 C8 C9 C22 . . . . -5.2(4) ?
    N1 N2 C9 C8 . . . . 6.6(2) .
    C23 N2 C9 C8 . . . . 141.4(2) ?
    N1 N2 C9 C22 . . . . -173.48(17) .
    C23 N2 C9 C22 . . . . -38.8(3) ?
    C17 N3 C10 C8 . . . . -154.18(18) ?
    C17 N3 C10 C11 . . . . 77.2(2) ?
    C9 C8 C10 N3 . . . . -83.2(2) ?
    C7 C8 C10 N3 . . . . 94.7(2) ?
    C9 C8 C10 C11 . . . . 46.0(3) ?
    C7 C8 C10 C11 . . . . -136.16(18) ?
    N3 C10 C11 C12 . . . . -0.6(2) ?
    C8 C10 C11 C12 . . . . -127.61(19) ?
    N3 C10 C11 C16 . . . . -177.14(17) ?
    C8 C10 C11 C16 . . . . 55.9(2) ?
    C16 C11 C12 C13 . . . . 0.9(3) ?
    C10 C11 C12 C13 . . . . -175.58(18) ?
    C11 C12 C13 C14 . . . . -0.3(3) ?
    C12 C13 C14 C15 . . . . -0.4(3) ?
    C13 C14 C15 C16 . . . . 0.4(3) ?
    C14 C15 C16 C11 . . . . 0.2(3) ?
    C12 C11 C16 C15 . . . . -0.9(3) ?
    C10 C11 C16 C15 . . . . 175.72(18) ?
    C21 N4 C17 N3 . . . . 178.70(18) .
    C21 N4 C17 C18 . . . . -0.2(3) ?
    C10 N3 C17 N4 . . . . 10.0(3) .
    C10 N3 C17 C18 . . . . -171.04(18) ?
    N4 C17 C18 C19 . . . . 0.6(3) ?
    N3 C17 C18 C19 . . . . -178.4(2) ?
    C17 C18 C19 C20 . . . . -0.8(3) ?
    C18 C19 C20 C21 . . . . 0.7(4) ?
    C17 N4 C21 C20 . . . . 0.1(3) ?
    C19 C20 C21 N4 . . . . -0.3(4) ?
loop_
    _geom_hbond_atom_site_label_D
    _geom_hbond_atom_site_label_H
    _geom_hbond_atom_site_label_A
    _geom_hbond_site_symmetry_A
    _geom_hbond_distance_DH
    _geom_hbond_distance_HA
    _geom_hbond_distance_DA
    _geom_hbond_angle_DHA
    N3 H3A O1 1_455 0.85(3) 2.16(3) 2.982(3) 161(2)
    C18 H18 O1 1_455 0.93 2.58 3.335(3) 138
    C23 H23C O1 4_556 0.96 2.59 3.512(3) 162
_iucr_refine_instructions_details
;
TITL K55NEW in P2(1)2(1)2(1) SEP-2012 for Revision
CELL  0.71073   5.7010  12.4850  26.7360   90.000   90.000   90.000
ZERR     4.00   0.0050   0.0050   0.0050    0.005    0.005    0.005
LATT  -1
SYMM  1/2 - X, - Y, 1/2 + Z
SYMM  1/2 + X, 1/2 - Y, - Z
SYMM  - X, 1/2 + Y, 1/2 - Z
SFAC  C    H    N    O
UNIT  92   88   16   4
EQIV  $1_X-1, Y, Z
EQIV  $2_-X, 1/2 + Y, 3/2 - Z
HTAB  N3 O1_$1
HTAB  C18 O1_$1
HTAB  C23 O1_$2
FMAP  2
MERG  3
TEMP  0
SIZE  0.30 0.20 0.20
BOND  $H
CONF
ACTA  50
L.S.  10
WGHT    0.043500    0.236200
FVAR       0.54462
O1    4    0.355518    0.085284    0.701081    11.00000    0.03940    0.04033 =
         0.03747   -0.00414    0.00067    0.01098
N1    3    0.229815    0.218464    0.755107    11.00000    0.03607    0.03074 =
         0.02783   -0.00186   -0.00354    0.00343
N2    3    0.038002    0.289130    0.756180    11.00000    0.04356    0.02865 =
         0.02830   -0.00448   -0.00373    0.00737
N3    3   -0.219024    0.083480    0.636211    11.00000    0.04359    0.03282 =
         0.02921   -0.00562    0.00750   -0.00553
N4    3   -0.086817   -0.010397    0.567352    11.00000    0.05079    0.03528 =
         0.03272   -0.00436    0.00277    0.00031
C1    1    0.160673    0.170861    0.842155    11.00000    0.04538    0.04272 =
         0.03345    0.00100   -0.00348   -0.00563
AFIX  43
H1    2    0.014788    0.204082    0.840881    11.00000   -1.20000
AFIX   0
C2    1    0.232369    0.119821    0.885267    11.00000    0.06484    0.05521 =
         0.03232    0.00630   -0.00214   -0.01309
AFIX  43
H2    2    0.134800    0.119110    0.913142    11.00000   -1.20000
AFIX   0
C3    1    0.446197    0.070214    0.887283    11.00000    0.06894    0.05504 =
         0.04138    0.01398   -0.02336   -0.01365
AFIX  43
H3    2    0.492017    0.034244    0.916134    11.00000   -1.20000
AFIX   0
C4    1    0.592303    0.073684    0.846755    11.00000    0.04330    0.04886 =
         0.05944    0.01058   -0.02091   -0.00637
AFIX  43
H4    2    0.738345    0.040681    0.848393    11.00000   -1.20000
AFIX   0
C5    1    0.525382    0.125775    0.803285    11.00000    0.03590    0.04330 =
         0.04343    0.00667   -0.00564   -0.00571
AFIX  43
H5    2    0.626626    0.129273    0.776060    11.00000   -1.20000
AFIX   0
C6    1    0.305827    0.172464    0.801005    11.00000    0.03878    0.03049 =
         0.02833   -0.00001   -0.00877   -0.00700
C7    1    0.222379    0.160285    0.710405    11.00000    0.03283    0.02843 =
         0.02569   -0.00051    0.00239   -0.00236
C8    1    0.032078    0.204668    0.682122    11.00000    0.03367    0.02710 =
         0.02318    0.00067    0.00003   -0.00155
C9    1   -0.066816    0.283290    0.710182    11.00000    0.03896    0.02791 =
         0.02693    0.00179   -0.00147    0.00088
C10   1   -0.033197    0.162093    0.631468    11.00000    0.03341    0.03102 =
         0.02485   -0.00261    0.00083   -0.00084
AFIX  13
H10   2    0.104535    0.123229    0.619152    11.00000   -1.20000
AFIX   0
C11   1   -0.082922    0.250216    0.593167    11.00000    0.03382    0.03091 =
         0.01996   -0.00349    0.00119    0.00004
C12   1   -0.287568    0.252626    0.565447    11.00000    0.03278    0.03606 =
         0.03054   -0.00323   -0.00167   -0.00053
AFIX  43
H12   2   -0.404415    0.202304    0.571529    11.00000   -1.20000
AFIX   0
C13   1   -0.320031    0.329581    0.528599    11.00000    0.04201    0.04459 =
         0.03035   -0.00451   -0.00779    0.00697
AFIX  43
H13   2   -0.457989    0.330338    0.510039    11.00000   -1.20000
AFIX   0
C14   1   -0.149142    0.404560    0.519472    11.00000    0.05675    0.03754 =
         0.02877    0.00519    0.00388    0.00902
AFIX  43
H14   2   -0.170329    0.455875    0.494666    11.00000   -1.20000
AFIX   0
C15   1    0.053456    0.403132    0.547302    11.00000    0.04757    0.03896 =
         0.03961    0.00566    0.00709   -0.00545
AFIX  43
H15   2    0.169150    0.454088    0.541373    11.00000   -1.20000
AFIX   0
C16   1    0.086882    0.327076    0.583854    11.00000    0.03348    0.04003 =
         0.03296    0.00058   -0.00227   -0.00355
AFIX  43
H16   2    0.224668    0.327254    0.602474    11.00000   -1.20000
AFIX   0
C17   1   -0.252476    0.003629    0.601870    11.00000    0.04147    0.02627 =
         0.02782    0.00259   -0.00372    0.00239
C18   1   -0.454283   -0.060449    0.604722    11.00000    0.04295    0.03480 =
         0.04227    0.00066   -0.00380   -0.00098
AFIX  43
H18   2   -0.567426   -0.048181    0.629116    11.00000   -1.20000
AFIX   0
C19   1   -0.480235   -0.141201    0.570789    11.00000    0.05476    0.03836 =
         0.05584   -0.00405   -0.01150   -0.00771
AFIX  43
H19   2   -0.611202   -0.185538    0.571977    11.00000   -1.20000
AFIX   0
C20   1   -0.309317   -0.156647    0.534436    11.00000    0.07756    0.03533 =
         0.04523   -0.01403   -0.00921    0.00093
AFIX  43
H20   2   -0.323928   -0.210692    0.510702    11.00000   -1.20000
AFIX   0
C21   1   -0.121181   -0.090742    0.534614    11.00000    0.06787    0.03847 =
         0.03541   -0.00902    0.00220    0.00685
AFIX  43
H21   2   -0.007019   -0.101750    0.510304    11.00000   -1.20000
AFIX   0
C22   1   -0.261254    0.358122    0.697920    11.00000    0.05172    0.04611 =
         0.04029   -0.00467   -0.00381    0.01788
AFIX 137
H22A  2   -0.197461    0.426273    0.688357    11.00000   -1.50000
H22B  2   -0.360040    0.367004    0.726701    11.00000   -1.50000
H22C  2   -0.351848    0.329423    0.670781    11.00000   -1.50000
AFIX   0
C23   1    0.083833    0.391994    0.780842    11.00000    0.07483    0.03240 =
         0.04515   -0.01286   -0.01096    0.00496
AFIX 137
H23A  2    0.198096    0.431422    0.761956    11.00000   -1.50000
H23B  2    0.142448    0.379389    0.813984    11.00000   -1.50000
H23C  2   -0.059054    0.432480    0.782722    11.00000   -1.50000
AFIX   0
H3A   2   -0.331952    0.099504    0.655660    11.00000    0.04855
HKLF    4
REM  K55NEW in P2(1)2(1)2(1) SEP-2012 for Revision
REM R1 =  0.0398 for   2337 Fo > 4sig(Fo)  and  0.0576 for all   2959 data
REM    259 parameters refined using      0 restraints
END
WGHT      0.0434      0.2377
REM Highest difference peak  0.182,  deepest hole -0.189,  1-sigma level  0.034
Q1    1  -0.0516  0.2008  0.6106  11.00000  0.05    0.18
Q2    1   0.0959  0.3373  0.5491  11.00000  0.05    0.16
Q3    1   0.0842  0.1599  0.6969  11.00000  0.05    0.15
Q4    1   0.2451  0.1767  0.7786  11.00000  0.05    0.15
Q5    1   0.0229  0.2733  0.6858  11.00000  0.05    0.14
Q6    1  -0.2583  0.3587  0.6662  11.00000  0.05    0.13
Q7    1   0.3759  0.1203  0.7936  11.00000  0.05    0.13
Q8    1   0.0118  0.2787  0.5782  11.00000  0.05    0.13
Q9    1   0.3815  0.0710  0.6667  11.00000  0.05    0.13
Q10   1  -0.0402  0.2211  0.6985  11.00000  0.05    0.13
Q11   1  -0.3867 -0.0153  0.5989  11.00000  0.05    0.13
Q12   1   0.4270  0.1813  0.8015  11.00000  0.05    0.13
Q13   1   0.0229  0.3028  0.7281  11.00000  0.05    0.13
Q14   1  -0.2433  0.2784  0.5414  11.00000  0.05    0.12
Q15   1  -0.3906  0.1615  0.6838  11.00000  0.05    0.12
Q16   1   0.5007 -0.0419  0.8257  11.00000  0.05    0.12
Q17   1   0.0409  0.3839  0.5744  11.00000  0.05    0.12
Q18   1  -0.2724  0.4210  0.7199  11.00000  0.05    0.12
Q19   1   0.0952  0.3990  0.5857  11.00000  0.05    0.12
Q20   1   0.1537  0.2035  0.6870  11.00000  0.05    0.12
;
data_global
_journal_date_recd_electronic     2012-08-22
_journal_date_accepted     2012-10-15
_journal_name_full     'Acta Crystallographica, Section E'
_journal_year     2012
_journal_volume     68
_journal_issue     11
_journal_page_first     o3193
_journal_page_last     o3193
_journal_paper_category     QO
_journal_paper_doi     10.1107/S1600536812042936
_journal_coeditor_code     GO2065
_publ_contact_author_name     'Franklin S'
_publ_contact_author_address
;
Department of Physics,
Bishop Heber College (Autonomous),
Tiruchirappalli-620017,
Tamilnadu,
India
;
_publ_contact_author_email     'xrdfrank@yahoo.co.in'
_publ_contact_author_fax     ?
_publ_contact_author_phone     ?
_publ_section_title
;\
1,5-Dimethyl-2-phenyl-4-[phenyl(pyridin-2-ylamino)methyl]-1<i>H</i>-\
pyrazol-3(2<i>H</i>)-one
;
loop_
    _publ_author_name
    _publ_author_footnote
    _publ_author_address
    'K. Krishnakumar' .
;
Department of Chemistry,
National Institute of Technology,
Tiruchirappalli 620 015,
Tamilnadu,
India
;
    'S. Franklin' .
;
Department of Physics,
Bishop Heber College (Autonomous),
Tiruchirappalli 620 017,
Tamilnadu,
India
;
    'G. Venkatesa Prabhu' .
;
Department of Chemistry,
National Institute of Technology,
Tiruchirappalli 620 015,
Tamilnadu,
India
;
    'T. Balasubramanian' .
;
Department of Physics,
National Institute of Technology,
Tiruchirappalli 620 015,
Tamilnadu,
India
;
_publ_section_synopsis     .
