# Supplementary material for: 1,5-Dimethyl-2-phenyl-4-[phenyl(pyri­din-2-ylamino)methyl]-1H-pyrazol-3(2H)-one
Source: Acta Crystallogr Sect E Struct Rep Online. 2012 Oct 20;68(Pt 11):o3193. doi: 10.1107/S1600536812042936 (PMC3515284; doi:10.1107/S1600536812042936)
Supplement: Supplementary file 2 [file e-68-o3193-Isup2.hkl]

# 
# h,k,l, Fc-squared, Fo-squared, sigma(Fo-squared) and status flag 
# 
data_I
_shelx_title ' K55NEW in P2(1)2(1)2(1) SEP-2012 for Revision' 
_shelx_refln_list_code          4 
_shelx_F_calc_maximum      185.97 
_exptl_crystal_F_000       784.00 
_reflns_d_resolution_high  0.7208 
 
loop_ 
 _symmetry_equiv_pos_as_xyz 
 'x, y, z' 
 '-x+1/2, -y, z+1/2' 
 'x+1/2, -y+1/2, -z' 
 '-x, y+1/2, -z+1/2' 
 
_cell_length_a     5.7010 
_cell_length_b    12.4850 
_cell_length_c    26.7360 
_cell_angle_alpha  90.000 
_cell_angle_beta   90.000 
_cell_angle_gamma  90.000 
 
_shelx_F_squared_multiplier     1.000 
 
loop_ 
 _refln_index_h 
 _refln_index_k 
 _refln_index_l 
 _refln_F_squared_calc 
 _refln_F_squared_meas 
 _refln_F_squared_sigma 
 _refln_observed_status 
   4   0   0      521.79      538.51     15.37 o 
   6   0   0      132.81      146.62      8.26 o 
   1   1   0       59.15       36.84      0.88 o 
   2   1   0     1144.62     1094.67     16.16 o 
   3   1   0     1213.52     1332.91     19.64 o 
   4   1   0       16.89       16.94      1.91 o 
   5   1   0      454.68      446.10     10.35 o 
   6   1   0       58.07       56.77      5.06 o 
   7   1   0        1.97        2.19      3.41 o 
   0   2   0     3297.80     3091.54     62.64 o 
   1   2   0     3919.26     4067.31     41.80 o 
   2   2   0       11.67       11.78      1.25 o 
   3   2   0        0.27        1.59      1.21 o 
   4   2   0      268.35      261.99      4.85 o 
   5   2   0      696.54      729.56     20.94 o 
   6   2   0        1.69        3.67      3.10 o 
   7   2   0        5.49        1.69      3.30 o 
   1   3   0     9100.44     9038.37     89.90 o 
   2   3   0        0.29       -1.03      1.03 o 
   3   3   0     1506.03     1668.08     18.89 o 
   4   3   0      608.43      612.53      9.66 o 
   5   3   0        0.06        0.06      5.12 o 
   6   3   0       57.26       50.06      5.39 o 
   7   3   0       13.60       13.96      4.05 o 
   0   4   0     8393.72     8192.93     91.54 o 
   1   4   0     4816.15     4861.71     49.12 o 
   2   4   0       45.04       48.60      2.00 o 
   3   4   0      710.34      726.70      9.99 o 
   4   4   0        5.89       10.52      2.48 o 
   5   4   0       28.35       22.98     10.08 o 
   6   4   0       99.52       84.49      7.32 o 
   7   4   0       21.54       17.19      4.55 o 
   1   5   0      148.35      145.65      3.88 o 
   2   5   0      752.18      813.90     10.16 o 
   3   5   0        0.49       -0.19      1.36 o 
   4   5   0       11.18       13.27      2.12 o 
   5   5   0       53.31       64.42      9.34 o 
   6   5   0        0.06       -2.14      2.97 o 
   7   5   0       30.81       24.91      5.63 o 
   0   6   0      200.50      227.96      6.64 o 
   1   6   0        1.02       -0.43      0.97 o 
   2   6   0      282.84      298.52      6.27 o 
   3   6   0        0.66        1.17      1.62 o 
   4   6   0      184.69      175.16      5.62 o 
   5   6   0        6.13        6.04      3.38 o 
   6   6   0       23.59       19.43      4.52 o 
   7   6   0        7.44        6.07      4.79 o 
   1   7   0       34.18       33.67      2.63 o 
   2   7   0      155.12      165.61      4.97 o 
   3   7   0      164.87      165.89      5.15 o 
   4   7   0       12.56       13.61      2.72 o 
   5   7   0       13.84       12.01      2.92 o 
   6   7   0       62.23       87.78      9.39 o 
   0   8   0       43.09       61.09      8.38 o 
   1   8   0     2296.05     2374.95     49.66 o 
   2   8   0       84.85       96.95      4.80 o 
   3   8   0       30.76       32.60      4.76 o 
   4   8   0       92.06       82.56      6.36 o 
   5   8   0        0.34        2.05      2.80 o 
   6   8   0       46.42       55.39     11.73 o 
   1   9   0       79.33       92.65      6.98 o 
   2   9   0        0.01        0.83      2.30 o 
   3   9   0       15.89       12.51      2.70 o 
   4   9   0      296.95      289.34     12.55 o 
   5   9   0       15.74        9.24      6.96 o 
   6   9   0        2.00       25.22     10.28 o 
   0  10   0      153.61      149.76     12.74 o 
   1  10   0       38.75       37.82      6.52 o 
   2  10   0       44.69       33.55      4.81 o 
   3  10   0       49.22       56.29      4.96 o 
   4  10   0       47.13       45.25      6.72 o 
   5  10   0       24.37       29.14      5.84 o 
   6  10   0        7.86        7.72      8.39 o 
   1  11   0      121.16      136.33     11.40 o 
   2  11   0      187.45      171.94     18.37 o 
   3  11   0       13.66        8.39      4.04 o 
   4  11   0      218.52      231.36     17.13 o 
   5  11   0      173.72      196.66     16.76 o 
   6  11   0       36.59       23.84     11.73 o 
   0  12   0      935.27      938.69     36.92 o 
   1  12   0      191.95      183.76     11.35 o 
   2  12   0      356.74      366.34     18.48 o 
   3  12   0       17.17       15.04      4.71 o 
   4  12   0       82.95       92.71     11.50 o 
   5  12   0        4.40        8.41      5.46 o 
   1  13   0        3.01        1.68      5.68 o 
   2  13   0       12.80       17.70      5.11 o 
   3  13   0        0.09       -1.24      4.33 o 
   4  13   0        9.30        0.30      4.87 o 
   5  13   0        9.78       19.60      7.01 o 
   0  14   0       82.89       85.80     15.24 o 
   1  14   0       40.17       39.77      8.53 o 
   2  14   0       20.00       21.68      5.68 o 
   3  14   0        0.55       -4.16      4.16 o 
   4  14   0       99.42      112.78     12.63 o 
   1  15   0       59.49       61.24      9.88 o 
   2  15   0        9.36        7.36      9.87 o 
   3  15   0       27.45       23.88      6.39 o 
   0  16   0       63.77       56.30     15.47 o 
   1  16   0        0.62        5.71     13.32 o 
   2  16   0        1.77       -1.63      5.29 o 
   3  16   0        2.51        9.37      8.83 o 
   1  17   0        0.03       -6.51      6.51 o 
   1   0   1     2867.18     2809.28     33.51 o 
   2   0   1      334.39      353.46      6.01 o 
   3   0   1      159.95      176.76      6.47 o 
   4   0   1       20.88       19.11      1.87 o 
   5   0   1        0.71        1.00      1.82 o 
   6   0   1      161.26      165.07      6.13 o 
   1   1   1     3155.13     3127.40     20.42 o 
   2   1   1      656.51      660.92      5.55 o 
   3   1   1       46.93       56.01      1.54 o 
   4   1   1        7.68        7.78      1.85 o 
   5   1   1        8.21       10.61      2.42 o 
   6   1   1       33.41       31.01      2.98 o 
   7   1   1       10.87       11.43      4.21 o 
   0   2   1     4701.98     4715.78     43.52 o 
   1   2   1     7191.66     7213.11     44.97 o 
   2   2   1     1994.87     1951.53     15.00 o 
   3   2   1      389.38      399.09      4.20 o 
   4   2   1      270.86      267.65      3.98 o 
   5   2   1       88.68       86.54      4.07 o 
   6   2   1       37.32       37.31      3.23 o 
   7   2   1        5.96       -1.35      3.41 o 
   0   3   1     4303.39     4118.35     38.11 o 
   1   3   1      646.81      653.77      5.94 o 
   2   3   1      946.83     1015.54      8.25 o 
   3   3   1      732.66      785.66      7.51 o 
   4   3   1       21.27       28.00      1.49 o 
   5   3   1      164.23      147.32      5.12 o 
   6   3   1       38.67       39.98      5.55 o 
   7   3   1        1.72       -1.75      3.61 o 
   0   4   1        5.19        1.40      1.21 o 
   1   4   1     1452.63     1504.98     12.05 o 
   2   4   1      125.66      148.22      2.45 o 
   3   4   1      660.39      692.39      7.24 o 
   4   4   1      386.84      384.68      4.85 o 
   5   4   1       33.49       29.61      2.76 o 
   6   4   1       16.56       10.23      2.92 o 
   7   4   1        9.29        7.17      2.95 o 
   0   5   1      120.00      132.21      3.24 o 
   1   5   1      604.83      647.46      6.88 o 
   2   5   1      792.28      800.38      7.46 o 
   3   5   1       17.43       17.37      1.37 o 
   4   5   1       51.29       63.33      2.29 o 
   5   5   1       37.92       37.82      3.30 o 
   6   5   1        9.63       11.88      2.70 o 
   7   5   1       14.21       13.18      3.50 o 
   0   6   1        0.29        1.38      1.18 o 
   1   6   1      229.55      245.96      3.75 o 
   2   6   1     1082.65     1146.82     10.67 o 
   3   6   1        7.98       10.03      1.39 o 
   4   6   1      129.40      130.69      4.20 o 
   5   6   1       41.03       31.96      3.41 o 
   6   6   1       16.97       24.25      3.82 o 
   7   6   1        6.12        9.11      3.62 o 
   0   7   1      216.84      213.49      4.52 o 
   1   7   1      234.53      248.91      4.33 o 
   2   7   1       19.12       20.78      1.70 o 
   3   7   1       14.43       13.43      1.63 o 
   4   7   1      107.87      105.25      3.45 o 
   5   7   1       26.50       28.54      2.41 o 
   6   7   1        1.71       -1.26      2.48 o 
   7   7   1        5.79        6.91      5.50 o 
   0   8   1        4.80        2.35      3.01 o 
   1   8   1        9.66        7.63      1.68 o 
   2   8   1      408.60      407.54      6.35 o 
   3   8   1      198.92      193.67      5.35 o 
   4   8   1      108.95      112.43      4.39 o 
   5   8   1       80.40       87.42      3.89 o 
   6   8   1        6.70        6.08      5.18 o 
   0   9   1       71.23       70.39      6.24 o 
   1   9   1      167.62      164.30      4.34 o 
   2   9   1       13.84       13.14      1.87 o 
   3   9   1       61.87       50.15      2.72 o 
   4   9   1        7.17        7.64      3.13 o 
   5   9   1       36.56       42.98      4.19 o 
   6   9   1       51.47       59.39      8.96 o 
   0  10   1      512.49      496.44     16.33 o 
   1  10   1      309.21      314.93      8.17 o 
   2  10   1      155.58      152.24      5.01 o 
   3  10   1       75.92       73.31      4.01 o 
   4  10   1       79.31       75.78      5.40 o 
   5  10   1       36.95       42.93      4.53 o 
   6  10   1        2.43        0.40      5.64 o 
   0  11   1       32.16       29.23      6.01 o 
   1  11   1       30.68       27.11      4.32 o 
   2  11   1      217.24      204.31      6.66 o 
   3  11   1       28.49       20.01      2.97 o 
   4  11   1        3.24        5.31      3.35 o 
   5  11   1       34.92       47.60      6.24 o 
   6  11   1       14.56       23.28     12.51 o 
   0  12   1        0.02        2.37      5.15 o 
   1  12   1       45.11       51.58      6.66 o 
   2  12   1       14.05       15.21      3.63 o 
   3  12   1       11.04        9.29      3.07 o 
   4  12   1       44.73       47.06      5.35 o 
   5  12   1       28.99       28.27      4.82 o 
   0  13   1      291.02      285.85     20.21 o 
   1  13   1       21.11       24.71      4.83 o 
   2  13   1        9.05       16.82      3.85 o 
   3  13   1        6.44        4.14      3.03 o 
   4  13   1       14.54        5.05      3.93 o 
   5  13   1       30.87       29.65      5.85 o 
   0  14   1       56.47       85.30     15.24 o 
   1  14   1       23.75       30.98      6.59 o 
   2  14   1       60.31       60.93      5.31 o 
   3  14   1        2.05        6.08      3.43 o 
   4  14   1        7.47       19.39      4.85 o 
   0  15   1        6.01       10.75      7.67 o 
   1  15   1        5.72        6.19      5.07 o 
   2  15   1       21.30       14.56      3.95 o 
   3  15   1        0.34       -3.46      3.46 o 
   0  16   1        0.17        6.80     22.25 o 
   1  16   1       58.83       73.64      8.09 o 
   2  16   1        5.91        3.68      4.01 o 
   3  16   1       44.09       54.56     12.05 o 
   0  17   1        4.28        8.73     14.67 o 
   1  17   1       53.46       61.94      7.08 o 
   1   0   2    18407.07    17685.95    184.90 o 
   2   0   2       68.58       60.62      3.10 o 
   3   0   2      313.88      338.61     11.66 o 
   4   0   2      384.18      404.90     13.62 o 
   5   0   2      220.03      220.96     10.25 o 
   6   0   2        1.14        3.00      3.78 o 
   0   1   2      880.43      795.02     25.70 o 
   1   1   2    10519.39    10290.86     65.59 o 
   2   1   2       22.93       22.85      0.78 o 
   3   1   2     1154.59     1205.96     12.84 o 
   4   1   2       67.81       64.20      3.54 o 
   5   1   2       20.45       25.00      6.91 o 
   6   1   2       34.39       33.85      5.16 o 
   7   1   2       33.19       34.32      5.70 o 
   0   2   2     5366.09     5286.08     48.67 o 
   1   2   2     1125.37     1151.34      7.99 o 
   2   2   2     1756.72     1859.17     14.39 o 
   3   2   2       29.49       32.97      1.16 o 
   4   2   2      215.10      212.91      7.39 o 
   5   2   2       90.88       94.90      4.96 o 
   6   2   2       49.42       52.12      5.77 o 
   7   2   2       11.84       11.53      4.55 o 
   0   3   2     3311.58     3371.43     31.94 o 
   1   3   2     2667.43     2564.05     18.27 o 
   2   3   2     1317.81     1361.43     10.58 o 
   3   3   2      541.49      521.58      7.18 o 
   4   3   2       25.79       25.33      1.54 o 
   5   3   2      127.82      124.21      5.68 o 
   6   3   2       36.65       37.52      7.23 o 
   7   3   2       15.02       20.03      5.26 o 
   0   4   2       73.78       67.02      3.16 o 
   1   4   2      462.00      436.85      4.49 o 
   2   4   2      285.38      311.78      3.42 o 
   3   4   2      335.50      354.95      4.63 o 
   4   4   2        7.05        9.54      1.43 o 
   5   4   2       34.83       38.39      3.09 o 
   6   4   2       30.42       30.91      4.47 o 
   7   4   2       18.27       16.20      3.13 o 
   0   5   2      106.53      111.02      3.05 o 
   1   5   2     1018.22     1040.27      9.80 o 
   2   5   2      301.51      334.81      4.11 o 
   3   5   2       29.81       24.03      1.60 o 
   4   5   2      183.09      168.96      3.30 o 
   5   5   2      119.85      110.70      4.96 o 
   6   5   2       31.28       24.08      4.65 o 
   7   5   2        7.39        9.88      3.32 o 
   0   6   2       50.17       50.46      3.39 o 
   1   6   2       24.37       26.42      1.72 o 
   2   6   2       61.37       62.00      2.93 o 
   3   6   2        4.07        4.45      1.41 o 
   4   6   2       78.50       87.05      2.96 o 
   5   6   2       47.50       47.84      3.07 o 
   6   6   2       31.24       32.88      7.27 o 
   7   6   2       13.55        9.08      3.68 o 
   0   7   2       26.38       30.78      2.15 o 
   1   7   2       69.70       66.19      2.99 o 
   2   7   2      194.83      189.40      4.20 o 
   3   7   2       33.18       32.74      2.01 o 
   4   7   2        8.21        7.79      1.78 o 
   5   7   2       21.48       28.05      2.38 o 
   6   7   2       36.48       29.65      4.45 o 
   7   7   2        5.06        6.56      4.44 o 
   0   8   2      289.26      321.24     12.81 o 
   1   8   2      375.28      386.94      5.94 o 
   2   8   2       78.52       72.21      2.87 o 
   3   8   2       33.28       32.91      2.26 o 
   4   8   2       61.64       59.08      3.49 o 
   5   8   2       73.33       66.90      4.70 o 
   6   8   2        5.34        3.72      4.88 o 
   0   9   2       97.68       94.62      5.78 o 
   1   9   2       19.91       23.27      2.27 o 
   2   9   2      108.56      101.47      3.48 o 
   3   9   2        7.91        4.93      1.82 o 
   4   9   2       73.43       79.14      4.57 o 
   5   9   2       10.16       13.81      3.25 o 
   6   9   2        3.32        5.59      5.57 o 
   0  10   2      105.72      103.01      8.02 o 
   1  10   2       98.41       92.25      4.89 o 
   2  10   2      330.24      314.92      6.90 o 
   3  10   2      260.03      246.10      6.63 o 
   4  10   2       35.75       33.52      4.33 o 
   5  10   2       14.03       22.13      5.00 o 
   6  10   2        0.09       -3.55      5.23 o 
   0  11   2       55.95       57.47      7.21 o 
   1  11   2      226.61      222.79      7.48 o 
   2  11   2      132.95      137.28      5.60 o 
   3  11   2       54.79       50.70      3.81 o 
   4  11   2       25.37       33.32      4.54 o 
   5  11   2       21.06       13.70      4.22 o 
   6  11   2       18.59       18.76      9.95 o 
   0  12   2      556.62      597.33     23.67 o 
   1  12   2      254.14      251.43      9.37 o 
   2  12   2      114.14      113.25      6.24 o 
   3  12   2       11.16       16.55      3.10 o 
   4  12   2       14.31        9.56      3.87 o 
   5  12   2       13.19       16.95      4.22 o 
   0  13   2      124.24      151.35     16.60 o 
   1  13   2      213.21      216.68     17.32 o 
   2  13   2      104.82      108.15      6.40 o 
   3  13   2        6.37       10.63      3.48 o 
   4  13   2       34.56       37.97      5.33 o 
   5  13   2        7.73       13.39      4.51 o 
   0  14   2      147.17      149.50     12.03 o 
   1  14   2       28.83       29.89      5.53 o 
   2  14   2        5.91        5.73      3.74 o 
   3  14   2        4.67        6.15      3.41 o 
   4  14   2        8.24        4.03      4.13 o 
   0  15   2       33.22       32.47      8.80 o 
   1  15   2        3.00       12.20      5.10 o 
   2  15   2        2.98       10.03      4.21 o 
   3  15   2        0.10       -2.27      4.59 o 
   0  16   2       42.12       31.06      9.18 o 
   1  16   2       13.22        3.05      5.66 o 
   2  16   2        6.38        7.24      4.08 o 
   0  17   2       24.72       26.81      9.15 o 
   1  17   2        4.11       18.16      5.30 o 
   1   0   3      135.05      120.51      2.10 o 
   2   0   3     2164.36     2210.33     30.83 o 
   3   0   3      568.47      564.45     11.54 o 
   4   0   3        0.21        5.43      3.07 o 
   5   0   3      308.13      297.73     12.71 o 
   6   0   3       11.11        3.54      4.32 o 
   7   0   3       12.06        9.44      4.99 o 
   0   1   3       12.28       11.91      0.66 o 
   1   1   3     3690.78     3667.79     29.23 o 
   2   1   3       88.99       93.63      1.75 o 
   3   1   3      456.18      508.59      5.72 o 
   4   1   3      177.00      168.75      4.75 o 
   5   1   3       48.91       49.63      5.38 o 
   6   1   3       37.50       39.52      6.83 o 
   7   1   3       17.69       28.59      5.73 o 
   0   2   3     2700.54     2732.04     29.09 o 
   1   2   3     1572.19     1511.28      9.89 o 
   2   2   3      213.23      206.00      2.31 o 
   3   2   3      611.89      629.05      6.52 o 
   4   2   3       42.15       46.60      2.31 o 
   5   2   3      213.29      217.34      8.68 o 
   6   2   3       23.42       28.22      5.19 o 
   7   2   3       15.87       23.03      5.33 o 
   0   3   3      859.61      879.96     10.74 o 
   1   3   3     3133.21     3135.91     21.32 o 
   2   3   3     2667.48     2773.64     20.11 o 
   3   3   3      237.02      246.22      3.10 o 
   4   3   3        4.04        4.67      1.12 o 
   5   3   3      442.62      419.07      9.26 o 
   6   3   3       21.02        5.40      4.28 o 
   7   3   3       12.29       15.74      5.26 o 
   0   4   3      494.36      510.12      6.77 o 
   1   4   3      517.22      527.83      5.10 o 
   2   4   3     1920.16     2073.36     14.93 o 
   3   4   3       83.88       69.76      2.14 o 
   4   4   3      123.66      130.66      2.84 o 
   5   4   3      212.18      201.79      5.97 o 
   6   4   3       30.56       28.80      3.43 o 
   7   4   3       13.71       14.26      5.50 o 
   0   5   3       36.83       34.41      2.73 o 
   1   5   3     1417.98     1387.96     11.79 o 
   2   5   3      583.89      597.72      5.78 o 
   3   5   3       97.57      100.94      2.54 o 
   4   5   3       84.65       84.19      2.65 o 
   5   5   3       18.50       14.53      4.10 o 
   6   5   3       45.45       36.57      5.24 o 
   7   5   3       25.20       21.45      3.71 o 
   0   6   3        6.95        5.33      1.39 o 
   1   6   3      134.22      127.73      2.81 o 
   2   6   3      997.86     1083.96     10.87 o 
   3   6   3      128.05      144.02      3.41 o 
   4   6   3        0.31        1.77      1.43 o 
   5   6   3        2.44        0.54      2.49 o 
   6   6   3       34.66       24.21      3.46 o 
   7   6   3       18.52       16.65      4.02 o 
   0   7   3        0.01        0.45      2.20 o 
   1   7   3      103.77      106.08      5.67 o 
   2   7   3      198.62      218.31      5.34 o 
   3   7   3      119.44      121.12      3.70 o 
   4   7   3      157.51      159.11      9.34 o 
   5   7   3        6.10        5.78      2.68 o 
   6   7   3       17.09       13.23      3.31 o 
   7   7   3       18.53       19.97      5.04 o 
   0   8   3      371.17      386.31     10.22 o 
   1   8   3      384.64      387.01      6.80 o 
   2   8   3      111.91      100.77      4.14 o 
   3   8   3      452.51      430.72      6.71 o 
   4   8   3       49.23       52.31      3.15 o 
   5   8   3       32.71       24.80      2.94 o 
   6   8   3       40.54       37.03      9.20 o 
   0   9   3        0.09       -1.51      2.66 o 
   1   9   3       59.23       57.70      3.01 o 
   2   9   3        4.19        2.89      1.58 o 
   3   9   3       24.40       24.52      2.38 o 
   4   9   3        3.05        0.83      2.45 o 
   5   9   3        4.86        2.63      3.34 o 
   6   9   3       15.93       22.62      6.90 o 
   0  10   3      166.07      159.98      7.71 o 
   1  10   3      153.18      147.59      5.89 o 
   2  10   3       21.29       21.62      2.77 o 
   3  10   3       36.60       35.80      3.39 o 
   4  10   3       23.52       24.40      4.01 o 
   5  10   3       18.99       18.88      4.14 o 
   6  10   3        0.34       -2.81      4.66 o 
   0  11   3        6.44       12.34      5.24 o 
   1  11   3       45.50       46.12      4.32 o 
   2  11   3       54.36       61.36      4.28 o 
   3  11   3       19.32       20.83      3.08 o 
   4  11   3       59.34       55.58      5.75 o 
   5  11   3        2.43        0.24      3.75 o 
   6  11   3        2.66       10.03      6.34 o 
   0  12   3        0.05       -2.23      6.73 o 
   1  12   3      479.95      468.03     12.68 o 
   2  12   3       41.42       37.04      3.98 o 
   3  12   3       29.91       28.39      4.15 o 
   4  12   3       37.55       49.86      6.55 o 
   5  12   3       19.99       26.53      5.70 o 
   0  13   3       25.12       15.81      6.74 o 
   1  13   3       61.12       61.46      6.06 o 
   2  13   3       17.82       14.83      3.77 o 
   3  13   3       10.33       12.13      3.49 o 
   4  13   3        3.78        3.47      3.92 o 
   5  13   3        5.97       14.16      4.64 o 
   0  14   3       85.38       77.06     16.10 o 
   1  14   3      222.94      238.20     10.12 o 
   2  14   3       37.19       29.43      6.21 o 
   3  14   3       40.53       45.74      5.13 o 
   4  14   3       20.88       28.35      5.37 o 
   0  15   3      290.66      358.35     34.39 o 
   1  15   3        2.57        6.19      4.38 o 
   2  15   3       15.48       21.54      4.87 o 
   3  15   3       38.25       45.11      5.02 o 
   0  16   3        9.80       29.03     11.19 o 
   1  16   3       19.20       19.38      5.71 o 
   2  16   3       21.82       25.09      8.63 o 
   0  17   3        0.02       22.63      8.66 o 
   1  17   3        4.81       14.04      5.16 o 
   0   0   4       10.59       14.19      1.13 o 
   1   0   4     3092.19     3129.55     33.15 o 
   2   0   4      496.31      523.38      8.99 o 
   3   0   4      243.01      277.25      6.09 o 
   4   0   4       76.52       84.03      3.71 o 
   5   0   4        1.32       -0.24      3.61 o 
   6   0   4       60.58       47.03      6.51 o 
   7   0   4        1.28       -0.81      4.72 o 
   0   1   4      901.48      899.04     11.99 o 
   1   1   4     2174.74     2123.56     16.19 o 
   2   1   4       94.89       89.35      2.30 o 
   3   1   4      188.18      199.08      3.16 o 
   4   1   4      185.74      184.19      3.09 o 
   5   1   4      227.97      238.54      8.36 o 
   6   1   4      135.98      139.63      7.13 o 
   7   1   4       15.80       10.55      5.23 o 
   0   2   4     5497.36     5377.22     50.93 o 
   1   2   4     4438.70     4352.31     31.95 o 
   2   2   4      407.28      404.96      3.72 o 
   3   2   4      445.39      444.73      4.90 o 
   4   2   4      548.43      547.16      6.24 o 
   5   2   4       18.27       18.62      3.44 o 
   6   2   4      168.46      156.47      7.71 o 
   7   2   4       21.59       24.58      5.93 o 
   0   3   4       26.54       34.64      1.55 o 
   1   3   4     1340.22     1361.90     10.09 o 
   2   3   4       84.90      108.28      3.46 o 
   3   3   4       18.17       13.65      0.98 o 
   4   3   4       69.47       66.07      2.20 o 
   5   3   4       43.72       48.62      4.92 o 
   6   3   4      109.89       88.26      8.16 o 
   7   3   4        1.11        3.81      4.62 o 
   0   4   4      130.02      122.56      3.28 o 
   1   4   4      514.98      542.17      5.06 o 
   2   4   4     1954.11     2066.87     16.48 o 
   3   4   4      860.53      861.03      9.32 o 
   4   4   4      130.18      131.78      2.94 o 
   5   4   4      105.86       97.61      7.74 o 
   6   4   4        9.80        8.88      2.54 o 
   7   4   4       17.50       19.96      6.03 o 
   0   5   4     1716.03     1738.89     20.47 o 
   1   5   4      425.40      438.75      4.84 o 
   2   5   4      375.63      375.73      4.50 o 
   3   5   4       44.04       47.74      2.04 o 
   4   5   4      127.08      127.07      3.39 o 
   5   5   4      108.51      106.71      4.10 o 
   6   5   4       12.45       15.88      3.22 o 
   7   5   4       12.54        9.51      3.79 o 
   0   6   4       21.57       25.69      1.83 o 
   1   6   4      354.29      362.75      4.61 o 
   2   6   4      129.50      114.26      2.89 o 
   3   6   4      184.29      196.31      3.94 o 
   4   6   4       42.72       40.45      2.52 o 
   5   6   4       87.68       84.41      3.97 o 
   6   6   4       26.68       29.30      3.88 o 
   7   6   4        0.62       -1.55      3.91 o 
   0   7   4     1679.40     1750.37     19.50 o 
   1   7   4      330.53      364.59      5.20 o 
   2   7   4       51.09       39.86      2.22 o 
   3   7   4       42.89       46.64      2.61 o 
   4   7   4       73.91       81.33      4.01 o 
   5   7   4       22.92       20.43      2.87 o 
   6   7   4       38.60       43.97      5.33 o 
   7   7   4        4.27        2.55      8.88 o 
   0   8   4       10.35        4.61      2.72 o 
   1   8   4      501.70      508.03      9.03 o 
   2   8   4      373.59      377.15      6.02 o 
   3   8   4       53.94       56.19      3.06 o 
   4   8   4      224.04      215.11      5.43 o 
   5   8   4       11.97       13.91      2.57 o 
   6   8   4        9.81       13.70      4.52 o 
   0   9   4        0.13        1.96      2.89 o 
   1   9   4        0.39       -0.46      1.80 o 
   2   9   4        1.30        0.37      1.79 o 
   3   9   4      223.62      199.07      5.88 o 
   4   9   4       13.41        7.92      2.75 o 
   5   9   4       21.66       17.46      3.34 o 
   6   9   4       46.62       66.22      9.60 o 
   0  10   4      326.98      318.19     10.94 o 
   1  10   4       38.46       40.50      3.86 o 
   2  10   4      567.27      559.11      9.46 o 
   3  10   4       31.45       33.48      3.31 o 
   4  10   4       38.27       34.35      4.44 o 
   5  10   4       38.11       33.88      6.14 o 
   6  10   4       13.24       17.37      6.83 o 
   0  11   4      205.24      219.37     11.43 o 
   1  11   4      215.41      213.40      7.29 o 
   2  11   4       72.82       74.34      4.60 o 
   3  11   4       69.39       66.56      4.16 o 
   4  11   4        8.76       10.23      3.83 o 
   5  11   4       13.18        9.70      3.70 o 
   6  11   4       10.58       16.15      6.31 o 
   0  12   4      244.87      228.88     12.57 o 
   1  12   4      190.00      172.77      7.15 o 
   2  12   4       43.77       44.94      4.25 o 
   3  12   4       46.42       42.59      3.91 o 
   4  12   4       35.14       35.82      5.02 o 
   5  12   4        0.19        3.89      4.18 o 
   0  13   4       63.48       68.20     11.46 o 
   1  13   4      220.17      206.93      8.09 o 
   2  13   4       11.05       15.56      3.54 o 
   3  13   4       23.93       25.30      4.18 o 
   4  13   4        1.71        3.28      3.99 o 
   5  13   4       85.46      111.08      7.36 o 
   0  14   4        0.23       -1.86     13.43 o 
   1  14   4        7.25        6.18      3.51 o 
   2  14   4       12.36        9.20      4.52 o 
   3  14   4       27.39       36.57      4.56 o 
   4  14   4        5.46        1.42      4.18 o 
   0  15   4       87.48       92.91     17.43 o 
   1  15   4       16.33       15.51      4.58 o 
   2  15   4        4.35        2.77      3.82 o 
   3  15   4       12.64       15.27      4.62 o 
   0  16   4      243.85      255.16     17.22 o 
   1  16   4        2.55        7.46      4.75 o 
   2  16   4       44.83       59.66      6.62 o 
   0  17   4       17.19       21.69      6.79 o 
   1  17   4        2.15        6.08      6.32 o 
   1   0   5     2747.51     2763.52     29.48 o 
   2   0   5     1286.15     1252.41     14.35 o 
   3   0   5      210.23      207.79      5.48 o 
   4   0   5      403.15      424.37     10.45 o 
   5   0   5      560.12      567.50     20.43 o 
   6   0   5       56.87       55.83      7.45 o 
   7   0   5       23.27       25.25      6.64 o 
   0   1   5       65.65       74.52      2.56 o 
   1   1   5      861.30      794.29      8.17 o 
   2   1   5     1485.20     1502.38     13.29 o 
   3   1   5      323.57      337.90      5.52 o 
   4   1   5      252.99      247.36      3.93 o 
   5   1   5      253.70      251.02      6.50 o 
   6   1   5       18.41       26.05      4.28 o 
   7   1   5       15.87       19.78      4.42 o 
   0   2   5    34585.26    33072.79    310.65 o 
   1   2   5    14940.96    14615.44    122.07 o 
   2   2   5     1244.79     1325.92      9.88 o 
   3   2   5      180.70      175.46      3.42 o 
   4   2   5       11.79        8.03      1.22 o 
   5   2   5       66.55       66.87      3.41 o 
   6   2   5       11.80       10.27      3.80 o 
   7   2   5        3.60        4.18      4.92 o 
   0   3   5     3976.60     4046.54     42.95 o 
   1   3   5     3888.00     3877.47     30.54 o 
   2   3   5      342.09      354.43      4.51 o 
   3   3   5      272.40      280.53      3.60 o 
   4   3   5       25.24       23.05      2.27 o 
   5   3   5       80.35       86.38      4.99 o 
   6   3   5        5.39        0.81      4.42 o 
   7   3   5       15.05       27.41      6.54 o 
   0   4   5       11.01       10.02      1.68 o 
   1   4   5      314.22      321.52      4.86 o 
   2   4   5     1323.52     1413.36     11.41 o 
   3   4   5       94.19      105.04      4.06 o 
   4   4   5      377.50      368.32      6.56 o 
   5   4   5      282.97      273.84      8.01 o 
   6   4   5      143.76      158.79      6.26 o 
   7   4   5        4.36        7.62      5.77 o 
   0   5   5      238.59      249.09      5.22 o 
   1   5   5      180.65      180.10      2.84 o 
   2   5   5     1309.56     1309.06     11.70 o 
   3   5   5      356.57      357.61      5.58 o 
   4   5   5       77.88       79.35      3.09 o 
   5   5   5       68.52       74.24      4.24 o 
   6   5   5       36.20       35.09      5.23 o 
   7   5   5        5.75       -0.62      2.78 o 
   0   6   5       13.68        9.86      1.87 o 
   1   6   5     2045.49     2072.30     15.68 o 
   2   6   5     1634.79     1603.59     14.20 o 
   3   6   5      126.02      127.85      3.32 o 
   4   6   5      158.05      151.87      4.13 o 
   5   6   5        3.23        0.76      2.30 o 
   6   6   5       39.61       41.78      4.43 o 
   7   6   5       20.79       21.07      5.26 o 
   0   7   5       67.67       83.03      3.68 o 
   1   7   5      147.33      141.86      3.30 o 
   2   7   5      220.18      215.38      4.03 o 
   3   7   5      179.56      178.70      3.86 o 
   4   7   5      160.75      149.44      4.76 o 
   5   7   5       38.49       46.16      4.46 o 
   6   7   5        9.86        9.96      3.95 o 
   7   7   5        5.88       12.03      5.23 o 
   0   8   5       92.37      111.96     10.56 o 
   1   8   5       79.92       83.80      3.02 o 
   2   8   5      236.00      218.96      4.58 o 
   3   8   5      392.53      392.43      6.39 o 
   4   8   5       98.76       90.38      4.13 o 
   5   8   5       19.23       17.08      2.71 o 
   6   8   5       32.17       45.50      5.60 o 
   0   9   5      162.54      161.75      7.42 o 
   1   9   5      165.14      160.06      4.40 o 
   2   9   5      190.33      172.19      4.99 o 
   3   9   5      143.40      134.80      5.10 o 
   4   9   5      148.53      133.15      6.28 o 
   5   9   5       12.55       19.52      3.49 o 
   6   9   5       30.64       21.17      6.69 o 
   0  10   5      305.10      297.00     10.08 o 
   1  10   5      447.62      411.62      8.65 o 
   2  10   5      319.63      305.39      6.90 o 
   3  10   5       18.23       11.72      2.93 o 
   4  10   5       23.41       27.74      3.96 o 
   5  10   5       38.13       48.52      4.66 o 
   6  10   5        5.00        8.38      4.14 o 
   0  11   5       16.89       10.78      5.23 o 
   1  11   5       39.72       39.32      3.75 o 
   2  11   5      134.81      140.95      5.79 o 
   3  11   5        8.37       10.17      3.31 o 
   4  11   5       32.33       36.75      4.82 o 
   5  11   5        2.87        7.52      3.60 o 
   0  12   5       62.19       64.19     18.39 o 
   1  12   5        0.41        0.62      2.65 o 
   2  12   5       24.34       23.37      3.65 o 
   3  12   5       49.23       43.96      3.93 o 
   4  12   5        7.48       11.63      3.77 o 
   5  12   5       77.28       88.86      6.47 o 
   0  13   5      290.07      313.06     15.15 o 
   1  13   5       89.85       96.45      6.18 o 
   2  13   5       26.62       19.65      3.75 o 
   3  13   5       58.00       60.43      4.62 o 
   4  13   5       21.75       24.49      4.79 o 
   5  13   5        9.13       16.47      4.64 o 
   0  14   5      166.43      174.46     12.90 o 
   1  14   5       57.86       61.03      7.48 o 
   2  14   5        7.51        5.75      3.59 o 
   3  14   5        3.68       -1.54      3.16 o 
   4  14   5       10.31       11.04      4.67 o 
   0  15   5      142.85      169.70     22.52 o 
   1  15   5      153.65      159.06      8.25 o 
   2  15   5       15.63       18.67      4.47 o 
   3  15   5       38.54       43.37      5.59 o 
   0  16   5        7.46        2.80      5.22 o 
   1  16   5       14.21       10.65      4.47 o 
   2  16   5       20.25       24.79      5.22 o 
   0  17   5        1.90       -0.98      5.68 o 
   1  17   5       19.10       22.99      5.46 o 
   0   0   6     3393.62     3413.03     46.75 o 
   1   0   6      271.68      248.35      5.42 o 
   2   0   6      670.84      694.49      9.76 o 
   3   0   6       13.79       12.76      1.75 o 
   4   0   6      191.75      194.66     15.91 o 
   5   0   6      190.87      315.76     37.62 o 
   6   0   6      324.49      393.91     18.00 o 
   7   0   6        9.67       15.64      6.37 o 
   0   1   6       36.30       28.71      1.58 o 
   1   1   6     1043.70     1073.69     11.60 o 
   2   1   6      112.10      119.53      2.40 o 
   3   1   6      186.69      199.61      4.13 o 
   4   1   6      512.97      515.93      6.16 o 
   5   1   6       32.55       34.77      4.42 o 
   6   1   6       15.96       14.74      4.97 o 
   7   1   6        2.62       -2.76      3.54 o 
   0   2   6      630.16      585.18     12.38 o 
   1   2   6     2224.04     2228.10     18.35 o 
   2   2   6      231.12      249.92      2.62 o 
   3   2   6      282.67      301.01      5.06 o 
   4   2   6        1.41        0.57      1.05 o 
   5   2   6       27.92       29.45      2.15 o 
   6   2   6       50.53       54.23      5.55 o 
   7   2   6       12.99        6.20      5.87 o 
   0   3   6      199.44      206.63      4.62 o 
   1   3   6     1696.49     1699.50     13.82 o 
   2   3   6      375.94      399.72      4.31 o 
   3   3   6      362.20      372.07      4.80 o 
   4   3   6       20.73       19.77      1.94 o 
   5   3   6       76.84       76.68      3.23 o 
   6   3   6       42.20       52.42      7.45 o 
   7   3   6       21.73       23.09      6.68 o 
   0   4   6     5832.42     6000.45     57.03 o 
   1   4   6     2631.31     2632.29     21.79 o 
   2   4   6      520.31      557.67      5.63 o 
   3   4   6       20.84       23.34      1.69 o 
   4   4   6       97.58       90.38      3.41 o 
   5   4   6       93.72       88.67      4.61 o 
   6   4   6       45.63       49.29      3.90 o 
   7   4   6        8.68        9.07      6.07 o 
   0   5   6      391.55      428.45      6.66 o 
   1   5   6     1279.29     1269.67     10.35 o 
   2   5   6      124.49      128.99      2.95 o 
   3   5   6      415.98      422.43      6.17 o 
   4   5   6      388.98      379.34      5.78 o 
   5   5   6      130.26      127.31      5.75 o 
   6   5   6       12.30        8.59      3.05 o 
   7   5   6       15.55       20.36      4.11 o 
   0   6   6        1.33        1.22      1.53 o 
   1   6   6     1344.29     1345.34     11.20 o 
   2   6   6       97.75      102.63      4.02 o 
   3   6   6      179.68      191.84      3.74 o 
   4   6   6      221.52      206.10      4.64 o 
   5   6   6       14.19       21.28      3.17 o 
   6   6   6       41.54       43.58      4.59 o 
   7   6   6       21.35       29.00      7.75 o 
   0   7   6       17.34       12.10      2.18 o 
   1   7   6      491.14      514.78      6.18 o 
   2   7   6       76.41       71.49      2.58 o 
   3   7   6      481.43      490.88      6.89 o 
   4   7   6      179.42      179.02      4.84 o 
   5   7   6        4.58        3.22      2.32 o 
   6   7   6       22.44       17.05      6.92 o 
   7   7   6       51.42       61.41      6.57 o 
   0   8   6      893.00      875.14     18.44 o 
   1   8   6       10.45       11.28      1.60 o 
   2   8   6      139.21      120.15      3.99 o 
   3   8   6      383.95      377.19      7.06 o 
   4   8   6        0.48       -1.08      2.72 o 
   5   8   6       12.76       13.64      3.27 o 
   6   8   6        3.39        0.60      4.87 o 
   0   9   6        2.87        5.93      3.20 o 
   1   9   6      100.86      102.82      4.26 o 
   2   9   6       59.27       59.72      3.45 o 
   3   9   6       94.53       92.40      4.48 o 
   4   9   6       13.37       10.54      3.85 o 
   5   9   6        5.39        5.62      2.90 o 
   6   9   6       16.61       21.79      4.49 o 
   0  10   6        3.37       -0.32      3.25 o 
   1  10   6       44.32       45.34      4.38 o 
   2  10   6       59.65       64.96      3.77 o 
   3  10   6      221.18      222.16      6.64 o 
   4  10   6        9.59        4.94      3.25 o 
   5  10   6       18.61       16.86      3.75 o 
   6  10   6       17.04       12.39      4.43 o 
   0  11   6       11.35       14.99      4.32 o 
   1  11   6      430.35      414.16      9.18 o 
   2  11   6      175.36      167.71      6.22 o 
   3  11   6       61.80       57.74      4.34 o 
   4  11   6       83.39       79.10      6.01 o 
   5  11   6        4.31        7.27      3.66 o 
   0  12   6        6.78       12.02      5.35 o 
   1  12   6       83.93       88.67      5.14 o 
   2  12   6       32.24       32.97      4.49 o 
   3  12   6        7.40        2.21      2.98 o 
   4  12   6       24.51       15.45      6.00 o 
   5  12   6       34.26       43.78      5.24 o 
   0  13   6        2.00       -1.96      5.30 o 
   1  13   6       59.13       56.33      5.90 o 
   2  13   6       15.00       11.25      3.51 o 
   3  13   6        4.51        3.19      2.97 o 
   4  13   6       35.34       39.05      5.45 o 
   5  13   6        4.27        7.06      4.50 o 
   0  14   6       17.00       25.50      7.65 o 
   1  14   6       23.62       28.45      5.15 o 
   2  14   6        6.46        2.44      3.21 o 
   3  14   6       25.33       19.94      3.99 o 
   4  14   6       19.52       27.33      5.28 o 
   0  15   6        3.35        4.16      5.01 o 
   1  15   6        1.72        3.32      3.70 o 
   2  15   6       43.02       44.52      5.61 o 
   3  15   6       11.26       10.35      4.31 o 
   0  16   6       32.48       34.69      7.11 o 
   1  16   6        5.08        8.71      4.88 o 
   2  16   6        3.51        6.96      4.60 o 
   0  17   6       17.83        7.22      8.06 o 
   1   0   7       19.16       17.20      1.74 o 
   2   0   7       28.70       37.71      1.69 o 
   3   0   7      612.12      590.59      9.23 o 
   4   0   7      396.50      386.27      7.99 o 
   5   0   7       89.42       96.11      5.30 o 
   6   0   7      117.34      118.77     10.25 o 
   7   0   7       23.68       28.42      7.35 o 
   0   1   7     1003.08     1007.41     12.33 o 
   1   1   7      498.20      484.59      6.34 o 
   2   1   7      493.34      477.17      4.99 o 
   3   1   7      235.55      255.59      5.50 o 
   4   1   7      107.01      101.80      2.44 o 
   5   1   7       62.99       61.08      2.98 o 
   6   1   7      112.82      114.88      7.29 o 
   7   1   7        5.32        0.07      3.93 o 
   0   2   7     2129.33     1972.76     20.30 o 
   1   2   7     4656.98     4469.12     35.30 o 
   2   2   7     1517.08     1572.16     12.79 o 
   3   2   7       48.45       49.44      2.27 o 
   4   2   7       94.14       92.25      2.99 o 
   5   2   7      110.98      112.38      3.72 o 
   6   2   7       15.56        6.88      3.97 o 
   7   2   7       46.14       59.17      8.39 o 
   0   3   7     1877.31     1935.98     20.25 o 
   1   3   7      886.45      860.76      7.51 o 
   2   3   7      161.79      168.80      2.67 o 
   3   3   7      582.72      645.85      7.13 o 
   4   3   7      311.78      303.97      5.75 o 
   5   3   7      155.79      151.55      4.44 o 
   6   3   7       15.22       14.70      6.00 o 
   7   3   7        1.71        4.45      5.43 o 
   0   4   7      386.52      401.04      6.35 o 
   1   4   7      124.32      132.59      2.67 o 
   2   4   7      931.82      991.17      8.42 o 
   3   4   7       57.20       59.49      1.98 o 
   4   4   7       86.00       82.76      3.15 o 
   5   4   7       80.85       81.21      4.00 o 
   6   4   7       17.12       13.80      3.20 o 
   0   5   7      771.62      814.06     10.49 o 
   1   5   7       83.69       84.19      2.22 o 
   2   5   7     1002.30      940.30      8.72 o 
   3   5   7      104.72      103.34      3.12 o 
   4   5   7      237.03      236.45      5.10 o 
   5   5   7       26.67       22.85      2.74 o 
   6   5   7       22.20       24.57      3.68 o 
   7   5   7       10.15        9.11      2.63 o 
   0   6   7     1069.86     1287.21     24.34 o 
   1   6   7      617.32      620.58      6.46 o 
   2   6   7      291.63      324.98      8.76 o 
   3   6   7       60.80       61.06      2.51 o 
   4   6   7       10.50        9.71      1.82 o 
   5   6   7       25.81       27.68      3.49 o 
   6   6   7        1.28        2.58      4.91 o 
   7   6   7        4.21        2.63      5.41 o 
   0   7   7        7.12        5.90      1.82 o 
   1   7   7      342.71      332.95      4.69 o 
   2   7   7        3.27        2.56      1.29 o 
   3   7   7      521.10      494.07      7.01 o 
   4   7   7       31.96       32.24      2.59 o 
   5   7   7        3.48        6.37      3.29 o 
   6   7   7        1.16        1.55      5.06 o 
   7   7   7       27.85       37.19      5.70 o 
   0   8   7        9.31        9.63      3.58 o 
   1   8   7      173.33      153.85      4.45 o 
   2   8   7      451.66      430.19      6.70 o 
   3   8   7      143.91      137.46      4.21 o 
   4   8   7      105.45      112.01      8.58 o 
   5   8   7        6.73        8.97      2.80 o 
   6   8   7       18.46       20.32      4.17 o 
   0   9   7        8.00       11.05      3.39 o 
   1   9   7      225.89      206.53      4.73 o 
   2   9   7      710.63      676.53     11.01 o 
   3   9   7      133.54      126.78      5.06 o 
   4   9   7       55.91       50.60      4.64 o 
   5   9   7       20.43       22.39      3.49 o 
   6   9   7       19.80       18.02      4.53 o 
   0  10   7       24.64       25.13      4.46 o 
   1  10   7      103.56      101.16      4.55 o 
   2  10   7      405.26      397.32      8.79 o 
   3  10   7      202.05      212.13      6.60 o 
   4  10   7        1.33        1.74      3.08 o 
   5  10   7       27.23       28.98      4.12 o 
   6  10   7       40.12       42.81      5.89 o 
   0  11   7      254.47      236.66      9.78 o 
   1  11   7       64.54       57.79      4.20 o 
   2  11   7       26.57       23.98      3.43 o 
   3  11   7       18.27       19.06      3.25 o 
   4  11   7       11.51       19.85      4.22 o 
   5  11   7        0.76        0.17      3.28 o 
   0  12   7        0.02        1.84      3.20 o 
   1  12   7       20.39       22.25      3.56 o 
   2  12   7      123.03      122.80      5.85 o 
   3  12   7       18.19       22.14      3.74 o 
   4  12   7        6.24       -0.39      3.46 o 
   5  12   7        9.67        5.34      3.83 o 
   0  13   7        0.01        2.29      3.93 o 
   1  13   7      223.71      218.08      7.59 o 
   2  13   7        2.25       -1.53      3.16 o 
   3  13   7       14.16        6.44      3.83 o 
   4  13   7        0.73        0.85      3.84 o 
   0  14   7      204.18      200.52     10.83 o 
   1  14   7       41.77       45.77      4.76 o 
   2  14   7       38.04       47.00      4.94 o 
   3  14   7        7.38        8.40      5.89 o 
   4  14   7       16.51       16.97      5.78 o 
   0  15   7        0.84       -1.53      6.04 o 
   1  15   7        3.48        2.40      3.87 o 
   2  15   7        2.56        2.72      4.09 o 
   3  15   7       29.49       27.62      5.09 o 
   0  16   7        0.96       -1.72      4.96 o 
   1  16   7       10.45       13.04      4.26 o 
   2  16   7       20.68       13.70      8.26 o 
   0   0   8     1149.63     1197.13     18.68 o 
   1   0   8      299.53      243.18      6.91 o 
   2   0   8      271.55      311.60      5.20 o 
   3   0   8      400.18      457.41      7.91 o 
   4   0   8      184.75      174.31      6.09 o 
   5   0   8      748.72      712.98     27.18 o 
   6   0   8        8.20       10.38      5.53 o 
   0   1   8     1922.24     1976.19     22.43 o 
   1   1   8     1022.84      994.61     11.28 o 
   2   1   8       56.96       52.14      2.34 o 
   3   1   8      515.70      530.78      7.28 o 
   4   1   8       66.05       71.74      2.74 o 
   5   1   8       11.04        9.42      2.12 o 
   6   1   8       21.65       22.19      2.87 o 
   7   1   8       14.38        7.21      6.03 o 
   0   2   8      350.53      361.51      6.07 o 
   1   2   8      823.78      819.27      8.11 o 
   2   2   8      338.15      349.37      4.37 o 
   3   2   8      183.37      199.59      3.55 o 
   4   2   8       91.22       99.43      2.88 o 
   5   2   8        8.85        5.47      1.51 o 
   6   2   8       60.55       57.60      4.18 o 
   7   2   8        4.74       13.35      6.44 o 
   0   3   8      999.24      993.28     11.69 o 
   1   3   8     1032.38     1066.24      8.75 o 
   2   3   8       89.48       81.00      1.98 o 
   3   3   8      458.91      461.24      5.30 o 
   4   3   8      163.55      155.88      4.23 o 
   5   3   8       97.29       94.99      3.25 o 
   6   3   8      109.84      102.32      7.39 o 
   0   4   8      117.76      119.25      3.22 o 
   1   4   8     2569.83     2578.20     19.60 o 
   2   4   8      615.85      603.50      6.15 o 
   3   4   8       17.89       15.26      1.39 o 
   4   4   8      297.43      297.00      5.78 o 
   5   4   8       10.68        7.37      3.63 o 
   6   4   8        8.42        2.66      3.65 o 
   0   5   8       43.81       53.18      3.18 o 
   1   5   8       22.05       25.35      1.43 o 
   2   5   8      604.73      618.40      7.45 o 
   3   5   8      381.72      392.48      6.49 o 
   4   5   8      141.81      134.08      3.79 o 
   5   5   8      141.36      147.66      5.96 o 
   6   5   8        7.28        0.40      5.77 o 
   7   5   8       64.09       70.05      4.31 o 
   0   6   8      749.10      816.42     12.02 o 
   1   6   8      362.50      374.08      4.78 o 
   2   6   8      102.48      101.21      2.53 o 
   3   6   8      531.76      533.57      7.03 o 
   4   6   8       15.61       10.20      1.86 o 
   5   6   8       77.18       67.07      4.11 o 
   6   6   8       16.62       14.40      3.61 o 
   7   6   8        8.84        5.02      2.87 o 
   0   7   8        0.11       -0.01      1.55 o 
   1   7   8      229.08      232.46      3.89 o 
   2   7   8       96.03      106.62      2.78 o 
   3   7   8      614.44      618.01      8.12 o 
   4   7   8      118.31      119.76      3.96 o 
   5   7   8       25.76       25.02      4.27 o 
   6   7   8       26.81       25.13      7.70 o 
   7   7   8       23.90       23.57      4.11 o 
   0   8   8      370.57      384.08      8.15 o 
   1   8   8      591.45      583.43      6.89 o 
   2   8   8      310.85      321.17      5.43 o 
   3   8   8      173.23      156.05      4.59 o 
   4   8   8      430.80      416.06      9.26 o 
   5   8   8        0.39        2.50      2.57 o 
   6   8   8        5.30        6.18      3.91 o 
   0   9   8        2.60        1.61      2.04 o 
   1   9   8      283.27      274.13      5.51 o 
   2   9   8       20.37       17.93      2.46 o 
   3   9   8       37.90       40.81      4.43 o 
   4   9   8       16.40       19.65      3.65 o 
   5   9   8        5.16        6.51      3.01 o 
   6   9   8        4.55        4.48      4.01 o 
   0  10   8       27.00       28.79      3.80 o 
   1  10   8       38.88       40.12      3.06 o 
   2  10   8      433.70      414.82      9.04 o 
   3  10   8       44.38       52.75      4.52 o 
   4  10   8      193.77      201.66      8.09 o 
   5  10   8       59.91       60.08      5.97 o 
   6  10   8       17.66       22.66      5.28 o 
   0  11   8      190.65      161.11      7.13 o 
   1  11   8      167.78      165.96      5.58 o 
   2  11   8       33.54       39.16      4.50 o 
   3  11   8       95.18       90.10      5.10 o 
   4  11   8        1.03       -2.40      3.08 o 
   5  11   8        0.41        2.45      3.54 o 
   0  12   8       35.13       29.00      4.56 o 
   1  12   8      197.14      203.93      7.06 o 
   2  12   8      109.18      103.93      5.56 o 
   3  12   8        0.43       -0.37      3.12 o 
   4  12   8       22.14       21.17      9.86 o 
   5  12   8        5.71        5.18      3.93 o 
   0  13   8        3.09       -1.25      3.51 o 
   1  13   8       46.81       52.15      4.88 o 
   2  13   8       41.16       35.50      4.32 o 
   3  13   8       78.13       77.42      5.48 o 
   4  13   8       10.87       16.97      5.41 o 
   0  14   8       32.21       32.33      6.13 o 
   1  14   8       75.78       82.38      9.77 o 
   2  14   8       34.67       27.42      4.32 o 
   3  14   8        4.93        1.49      4.32 o 
   4  14   8        6.00        9.02      4.73 o 
   0  15   8        0.31        0.17      4.57 o 
   1  15   8       22.59       25.17      4.27 o 
   2  15   8        3.26        1.15      3.71 o 
   3  15   8        7.30        6.94      4.22 o 
   0  16   8       15.12       13.67      6.03 o 
   1  16   8      113.13      118.73      9.02 o 
   2  16   8        8.87        3.79      4.36 o 
   1   0   9     1135.75     1114.32     15.73 o 
   2   0   9      115.46      111.83      2.99 o 
   3   0   9       30.08       38.20      6.29 o 
   4   0   9       15.64       15.38      2.65 o 
   5   0   9      435.12      389.86     27.12 o 
   6   0   9       42.66       41.77      4.34 o 
   0   1   9        4.31        6.73      1.30 o 
   1   1   9       58.82       54.47      2.50 o 
   2   1   9      238.95      226.17      4.09 o 
   3   1   9      107.88      112.01      5.92 o 
   4   1   9      164.40      167.28      3.88 o 
   5   1   9      112.38      107.83      3.86 o 
   6   1   9       94.82       93.83      3.90 o 
   0   2   9      449.21      468.18      7.44 o 
   1   2   9      188.30      188.30      3.00 o 
   2   2   9      622.08      692.58      6.81 o 
   3   2   9      170.85      175.74      3.18 o 
   4   2   9      492.70      483.95      6.89 o 
   5   2   9       53.53       52.30      2.50 o 
   6   2   9      201.54      189.09      8.37 o 
   0   3   9      129.57      131.80      3.39 o 
   1   3   9     3680.55     3781.99     26.60 o 
   2   3   9      817.71      806.79      7.47 o 
   3   3   9       52.79       58.68      1.88 o 
   4   3   9      332.46      328.35      5.64 o 
   5   3   9        9.07        6.75      1.77 o 
   6   3   9       65.88       67.93      3.91 o 
   0   4   9        0.00        0.51      1.10 o 
   1   4   9     1751.48     1779.42     13.71 o 
   2   4   9       92.19       78.26      2.24 o 
   3   4   9       51.11       48.11      2.06 o 
   4   4   9      213.77      207.60      5.20 o 
   5   4   9       12.56       14.74      2.85 o 
   6   4   9       10.91       14.24      2.37 o 
   0   5   9      794.73      806.96     10.64 o 
   1   5   9      478.70      527.06      5.90 o 
   2   5   9       15.14       16.95      1.47 o 
   3   5   9      225.01      212.37      4.73 o 
   4   5   9      235.05      237.60      5.08 o 
   5   5   9       52.00       51.72      4.54 o 
   6   5   9       17.05       20.77      3.02 o 
   7   5   9       17.54       10.61      7.21 o 
   0   6   9       55.61       56.96      2.81 o 
   1   6   9      198.49      170.07      3.15 o 
   2   6   9      380.23      367.23      6.38 o 
   3   6   9      580.28      560.55      7.82 o 
   4   6   9      115.96      103.64      3.57 o 
   5   6   9        2.88       -2.40      2.40 o 
   6   6   9       12.65       12.45      3.80 o 
   7   6   9        2.02        9.86      5.88 o 
   0   7   9      544.83      587.81      9.27 o 
   1   7   9      375.06      369.95      4.79 o 
   2   7   9      151.58      154.74      3.80 o 
   3   7   9       64.80       63.82      2.88 o 
   4   7   9       82.49       72.63      3.56 o 
   5   7   9      130.40      123.98      7.24 o 
   6   7   9       17.93       26.46      4.32 o 
   0   8   9      153.44      139.29      4.99 o 
   1   8   9        0.21        1.55      1.30 o 
   2   8   9     1120.57     1097.16     11.50 o 
   3   8   9      300.02      286.53      6.51 o 
   4   8   9       75.00       69.90      4.37 o 
   5   8   9       11.38        9.80      2.84 o 
   6   8   9       28.55       36.17      8.45 o 
   0   9   9       92.86       89.23      4.97 o 
   1   9   9      479.23      466.03      6.96 o 
   2   9   9      206.40      196.94      4.79 o 
   3   9   9       98.27       88.66      4.26 o 
   4   9   9       49.24       45.04      4.54 o 
   5   9   9       22.74       19.86      3.60 o 
   6   9   9        3.11        6.57      3.95 o 
   0  10   9       67.48       71.43      4.44 o 
   1  10   9       46.53       53.19      3.09 o 
   2  10   9      364.09      365.80      9.48 o 
   3  10   9      210.23      193.92      6.50 o 
   4  10   9       25.11       20.18      4.02 o 
   5  10   9       10.76       14.66      5.76 o 
   6  10   9        6.14       14.69      5.68 o 
   0  11   9      131.30      134.05      6.83 o 
   1  11   9       66.52       55.10      3.94 o 
   2  11   9       72.71       74.25      4.86 o 
   3  11   9        0.29        0.69      2.65 o 
   4  11   9       33.97       29.22      4.71 o 
   5  11   9       29.49       29.12      4.61 o 
   0  12   9      172.51      170.06      7.81 o 
   1  12   9        0.28        0.46      2.53 o 
   2  12   9       29.24       33.03      3.96 o 
   3  12   9       50.69       56.46      4.71 o 
   4  12   9       11.86       16.84      4.83 o 
   5  12   9       11.46       11.18      4.18 o 
   0  13   9       84.53       84.17      6.51 o 
   1  13   9      157.34      151.63      6.10 o 
   2  13   9       10.73        9.92      3.35 o 
   3  13   9        6.32        7.22      3.75 o 
   4  13   9        0.54       -3.70      3.70 o 
   0  14   9        0.94        1.07      3.91 o 
   1  14   9        8.02        5.28      3.14 o 
   2  14   9       78.31       78.35      5.76 o 
   3  14   9        6.59        0.38      4.19 o 
   4  14   9       31.41       33.88      5.72 o 
   0  15   9      101.61      108.18     11.17 o 
   1  15   9       41.71       42.19      4.54 o 
   2  15   9       15.23        9.57      4.04 o 
   3  15   9        6.46        4.38      4.70 o 
   0  16   9        0.46       -4.78      4.78 o 
   1  16   9       34.18       45.24      5.46 o 
   2  16   9       55.86       69.02      6.92 o 
   0   0  10     1841.96     1926.97     35.56 o 
   1   0  10     2097.30     2148.63     27.80 o 
   2   0  10        1.07       -1.13      1.26 o 
   3   0  10      146.42      158.59      6.15 o 
   4   0  10       15.89       18.17      2.86 o 
   5   0  10       46.95       47.98      4.47 o 
   6   0  10       14.90       16.37      2.45 o 
   0   1  10      119.33      107.15      3.58 o 
   1   1  10     2910.86     2906.08     25.68 o 
   2   1  10     1804.84     1902.78     19.06 o 
   3   1  10      259.96      292.96      4.39 o 
   4   1  10        6.34        7.66      1.50 o 
   5   1  10       27.07       28.11      2.69 o 
   6   1  10        6.28        6.13      1.70 o 
   0   2  10      206.69      173.14      4.23 o 
   1   2  10      422.28      417.04      5.76 o 
   2   2  10      449.19      480.04      5.83 o 
   3   2  10      593.24      630.06      7.27 o 
   4   2  10      257.56      257.54      4.85 o 
   5   2  10       56.75       57.44      2.69 o 
   6   2  10       77.29       78.89      3.35 o 
   0   3  10      316.17      318.46      5.46 o 
   1   3  10      736.41      789.59      7.65 o 
   2   3  10      217.84      224.33      3.39 o 
   3   3  10      197.06      161.06      3.01 o 
   4   3  10       42.72       41.63      2.40 o 
   5   3  10      163.67      156.32      4.36 o 
   6   3  10      100.36      111.10      4.05 o 
   0   4  10      571.84      568.27      9.01 o 
   1   4  10     1395.72     1380.29     11.33 o 
   2   4  10      311.92      310.04      4.26 o 
   3   4  10       40.89       42.40      1.91 o 
   4   4  10       65.78       65.56      3.54 o 
   5   4  10       11.20        6.90      2.09 o 
   6   4  10        5.96        6.36      2.19 o 
   0   5  10      345.90      342.76     11.42 o 
   1   5  10     1659.19     1620.14     13.08 o 
   2   5  10     1116.74     1074.14      9.41 o 
   3   5  10      180.33      178.74      4.46 o 
   4   5  10      240.19      248.73      5.35 o 
   5   5  10       22.75       23.50      2.72 o 
   6   5  10       77.25       78.80      4.69 o 
   7   5  10       53.76       60.95      6.14 o 
   0   6  10       69.46       77.78      3.22 o 
   1   6  10      370.32      391.93      5.00 o 
   2   6  10      778.50      778.66      7.99 o 
   3   6  10      239.74      212.05      4.73 o 
   4   6  10      364.72      356.77      6.84 o 
   5   6  10        0.31        1.66      2.87 o 
   6   6  10       46.76       58.83      4.55 o 
   7   6  10       26.06       32.86      4.28 o 
   0   7  10        1.55        1.50      1.55 o 
   1   7  10       75.44       75.78      2.34 o 
   2   7  10       84.95       81.80      2.71 o 
   3   7  10      428.47      401.37      6.45 o 
   4   7  10       49.28       45.71      3.13 o 
   5   7  10        8.22        8.88      3.17 o 
   6   7  10        0.93        3.63      3.01 o 
   0   8  10      125.02      120.19      4.34 o 
   1   8  10      213.93      206.90      4.08 o 
   2   8  10      214.52      198.94      4.22 o 
   3   8  10      231.18      226.96      6.19 o 
   4   8  10       15.14       12.71      2.79 o 
   5   8  10       28.97       25.40      3.40 o 
   6   8  10       16.05       25.76      5.31 o 
   0   9  10      445.43      439.76      8.66 o 
   1   9  10      120.89      134.09      3.61 o 
   2   9  10      214.14      226.83      5.46 o 
   3   9  10      456.95      435.61      9.61 o 
   4   9  10       11.32       12.60      3.44 o 
   5   9  10        6.06        7.04      3.82 o 
   6   9  10        9.85       19.31      6.76 o 
   0  10  10       67.36       52.82      3.72 o 
   1  10  10      173.41      184.35      4.58 o 
   2  10  10       54.66       56.50      3.82 o 
   3  10  10      119.59      115.57      4.95 o 
   4  10  10        4.43        3.43      3.29 o 
   5  10  10       14.14       15.16      3.75 o 
   6  10  10       24.22       39.39      5.90 o 
   0  11  10       41.20       33.10      4.38 o 
   1  11  10       82.09       76.53      3.93 o 
   2  11  10       15.44       14.15      3.61 o 
   3  11  10       27.35       30.66      3.89 o 
   4  11  10       10.89        5.88      3.69 o 
   5  11  10       71.41       81.84      6.05 o 
   0  12  10        0.67        0.68      3.25 o 
   1  12  10        0.18       -2.08      2.08 o 
   2  12  10       53.57       56.09      5.25 o 
   3  12  10        5.03        4.09      3.81 o 
   4  12  10        9.78        4.99      3.81 o 
   5  12  10       17.38       14.86      4.35 o 
   0  13  10       42.96       37.85      5.05 o 
   1  13  10       34.64       40.42      3.96 o 
   2  13  10       67.72       63.96      7.05 o 
   3  13  10       47.06       42.36      7.17 o 
   4  13  10       30.41       33.40      5.37 o 
   0  14  10        1.19       -2.45      3.64 o 
   1  14  10       12.39        7.18      3.18 o 
   2  14  10        6.49       -1.29      3.51 o 
   3  14  10       18.57       12.29      6.35 o 
   4  14  10        3.19        1.70      5.70 o 
   0  15  10       82.41       75.92      8.70 o 
   1  15  10       21.20       26.00      4.08 o 
   2  15  10       28.30       27.55      5.47 o 
   3  15  10       11.98       10.32      6.52 o 
   0  16  10       81.88      108.16     10.00 o 
   1  16  10       50.17       58.79      5.73 o 
   2  16  10       10.12       15.42      4.91 o 
   1   0  11      885.95     1009.42     15.20 o 
   2   0  11      262.42      294.75      6.68 o 
   3   0  11       55.61       63.32      3.21 o 
   4   0  11      161.06      172.60      8.45 o 
   5   0  11       42.98       40.60      4.10 o 
   6   0  11       46.81       40.56      3.62 o 
   0   1  11      543.08      549.10      9.62 o 
   1   1  11      415.12      407.16      5.67 o 
   2   1  11      147.45      143.15      3.45 o 
   3   1  11      297.72      333.10      4.66 o 
   4   1  11      141.75      155.57      4.18 o 
   5   1  11       53.39       56.00      3.57 o 
   6   1  11       42.36       42.75      3.30 o 
   0   2  11       21.70       22.49      2.21 o 
   1   2  11      150.20      160.26      3.00 o 
   2   2  11      307.89      315.99      4.92 o 
   3   2  11      103.75       99.60      2.90 o 
   4   2  11      167.48      166.67      4.02 o 
   5   2  11       86.93       86.15      3.30 o 
   6   2  11       11.46       13.03      2.52 o 
   0   3  11      723.86      804.62     13.06 o 
   1   3  11      877.90      977.68     13.02 o 
   2   3  11      356.71      366.48      4.85 o 
   3   3  11      395.67      389.17      5.05 o 
   4   3  11      228.67      227.27      4.89 o 
   5   3  11       44.33       39.00      2.67 o 
   6   3  11        3.06        3.92      2.54 o 
   0   4  11        1.62        0.36      1.37 o 
   1   4  11      609.51      584.52      6.07 o 
   2   4  11      415.48      392.04      5.31 o 
   3   4  11       85.85       80.36      2.34 o 
   4   4  11       16.05       17.10      2.64 o 
   5   4  11        8.37        5.05      2.05 o 
   6   4  11        7.86        9.50      2.74 o 
   0   5  11      114.44      116.93      4.05 o 
   1   5  11       97.66       96.35      2.47 o 
   2   5  11      438.95      447.03      6.03 o 
   3   5  11      249.60      266.05      9.75 o 
   4   5  11      364.02      326.64      6.10 o 
   5   5  11        5.34        5.74      2.46 o 
   6   5  11       13.07       19.93      2.86 o 
   7   5  11       15.39       14.52      5.04 o 
   0   6  11      178.16      178.10      4.66 o 
   1   6  11      187.55      198.94      3.58 o 
   2   6  11       15.76       15.83      1.50 o 
   3   6  11      459.10      443.16      7.05 o 
   4   6  11      162.00      154.50      6.68 o 
   5   6  11        2.41       -0.79      2.35 o 
   6   6  11        2.35       -0.10      2.85 o 
   7   6  11       11.67        8.44      6.78 o 
   0   7  11       21.96       24.82      2.45 o 
   1   7  11      123.82      136.79      2.99 o 
   2   7  11       83.41       80.08      2.46 o 
   3   7  11      114.00      110.51      3.66 o 
   4   7  11       52.98       55.14      3.38 o 
   5   7  11        7.73       11.96      3.34 o 
   6   7  11       12.88       10.65      3.58 o 
   0   8  11      166.46      169.37      5.07 o 
   1   8  11      334.07      326.84      4.82 o 
   2   8  11      175.22      169.80      4.03 o 
   3   8  11      167.06      158.09      5.15 o 
   4   8  11       88.25       75.46      4.29 o 
   5   8  11       70.86       78.25      4.35 o 
   6   8  11       55.33       63.15      5.48 o 
   0   9  11        0.11        1.92      1.89 o 
   1   9  11      109.47      113.57      3.58 o 
   2   9  11      305.46      294.00      5.73 o 
   3   9  11      180.98      180.58      5.82 o 
   4   9  11        1.76        0.65      2.50 o 
   5   9  11        1.94        2.87      3.09 o 
   6   9  11       24.96       27.92      4.82 o 
   0  10  11        7.05       10.01      2.51 o 
   1  10  11       15.54       17.18      2.30 o 
   2  10  11      128.10      130.87      4.24 o 
   3  10  11        8.95       10.23      2.75 o 
   4  10  11        3.12        3.61      3.37 o 
   5  10  11        2.35        5.79      3.50 o 
   0  11  11       81.50       72.25      4.91 o 
   1  11  11      207.93      197.06      5.28 o 
   2  11  11       63.53       63.93      3.82 o 
   3  11  11       33.55       36.57      4.06 o 
   4  11  11       64.24       72.38      6.07 o 
   5  11  11       32.13       57.55      7.03 o 
   0  12  11       34.13       40.23      5.46 o 
   1  12  11       11.17        8.72      2.64 o 
   2  12  11       26.97       34.12      3.54 o 
   3  12  11       51.18       60.43      5.48 o 
   4  12  11        4.36        1.63      4.49 o 
   5  12  11        2.82        1.69      3.71 o 
   0  13  11        0.08       -0.32      3.29 o 
   1  13  11       44.89       52.65      4.01 o 
   2  13  11       11.83        1.11      3.03 o 
   3  13  11       37.75       45.66      6.37 o 
   4  13  11       65.53       79.00      8.46 o 
   0  14  11        0.15        5.54      4.68 o 
   1  14  11       10.17        6.99      3.21 o 
   2  14  11       15.19       15.56      4.04 o 
   3  14  11        0.74        2.20      4.17 o 
   4  14  11        5.89        9.74      8.66 o 
   0  15  11        2.24        2.86      5.06 o 
   1  15  11       43.17       51.39      4.77 o 
   2  15  11       13.28        8.36      6.32 o 
   3  15  11        3.85        2.37      4.66 o 
   0  16  11       10.92       10.77     11.37 o 
   1  16  11       27.28       30.22      5.50 o 
   0   0  12     2291.73     2205.21     58.12 o 
   1   0  12      370.83      369.42      7.82 o 
   2   0  12      368.46      426.20      9.92 o 
   3   0  12       73.35       77.50      5.01 o 
   4   0  12       39.10       38.95      4.05 o 
   5   0  12        0.24       -0.04      2.58 o 
   6   0  12       14.13       10.30      3.00 o 
   0   1  12      642.79      617.94     12.51 o 
   1   1  12      788.71      871.09      9.80 o 
   2   1  12      574.16      601.73      9.54 o 
   3   1  12        2.18       -0.57      0.90 o 
   4   1  12       18.69       23.40      2.07 o 
   5   1  12       18.36       21.33      2.39 o 
   6   1  12       24.50       21.91      2.64 o 
   7   1  12       15.41       17.50      3.91 o 
   0   2  12     1243.24     1201.50     20.56 o 
   1   2  12      571.30      549.00      7.18 o 
   2   2  12      129.38      131.70      3.40 o 
   3   2  12       17.75       15.19      1.30 o 
   4   2  12        6.25        8.48      1.67 o 
   5   2  12      131.27      129.59      4.08 o 
   6   2  12        2.57        0.72      2.10 o 
   0   3  12      925.40      956.35     17.97 o 
   1   3  12      188.68      201.91      4.96 o 
   2   3  12      155.25      159.79      4.13 o 
   3   3  12      102.55      102.08      2.65 o 
   4   3  12      321.68      326.49      6.11 o 
   5   3  12       25.04       23.38      2.99 o 
   6   3  12       60.29       61.31      3.92 o 
   0   4  12     5673.71     6031.97     64.78 o 
   1   4  12      807.10      786.02      8.13 o 
   2   4  12      190.52      188.95      3.46 o 
   3   4  12       31.10       30.88      1.77 o 
   4   4  12      129.21      124.72      4.04 o 
   5   4  12        4.49        4.72      2.37 o 
   6   4  12       23.82       19.34      3.05 o 
   7   4  12        0.15        2.60      3.61 o 
   0   5  12      233.24      224.37      5.58 o 
   1   5  12      381.47      382.06      4.84 o 
   2   5  12      220.71      211.08      3.84 o 
   3   5  12      325.12      315.38      5.00 o 
   4   5  12      207.79      199.12      4.76 o 
   5   5  12       69.73       74.49      4.81 o 
   6   5  12       17.07       19.15      2.88 o 
   7   5  12       16.22       23.03      5.33 o 
   0   6  12       98.84       88.23      3.86 o 
   1   6  12      388.82      404.48      5.22 o 
   2   6  12      238.97      229.47      3.74 o 
   3   6  12     1419.64     1386.55     13.26 o 
   4   6  12      104.90      105.90      4.02 o 
   5   6  12       20.96       23.36      3.38 o 
   6   6  12        6.63       11.52      4.54 o 
   0   7  12      589.04      594.42      9.70 o 
   1   7  12      108.87      106.70      2.74 o 
   2   7  12      660.00      638.35      6.88 o 
   3   7  12      450.71      436.75      8.76 o 
   4   7  12      177.95      164.69      5.13 o 
   5   7  12       17.54       21.67      3.50 o 
   6   7  12        5.57       15.75      3.85 o 
   0   8  12        3.27        3.39      2.57 o 
   1   8  12      445.02      444.19      5.78 o 
   2   8  12       88.06       89.24      3.16 o 
   3   8  12      170.10      182.06      5.71 o 
   4   8  12       11.65       15.98      3.50 o 
   5   8  12        3.34        2.63      2.22 o 
   6   8  12       12.33       10.82      3.96 o 
   0   9  12        0.09        0.30      1.96 o 
   1   9  12       94.57       91.91      3.20 o 
   2   9  12      232.94      218.18      5.02 o 
   3   9  12       79.92       81.41      4.25 o 
   4   9  12       45.71       41.63      4.17 o 
   5   9  12        5.54        4.36      3.23 o 
   6   9  12        8.54        8.36      5.55 o 
   0  10  12        0.01        0.12      2.18 o 
   1  10  12       39.53       39.99      2.73 o 
   2  10  12      104.42       99.49      3.89 o 
   3  10  12      104.73       92.34      4.73 o 
   4  10  12       90.09       89.55      5.55 o 
   5  10  12       10.39        9.00      4.30 o 
   0  11  12        1.35       -0.21      2.62 o 
   1  11  12       52.49       59.24      7.99 o 
   2  11  12       28.12       54.87     12.60 o 
   3  11  12       19.61       17.92      4.53 o 
   4  11  12       23.11       31.84      4.93 o 
   5  11  12       11.88        4.89      4.19 o 
   0  12  12      131.68      123.14      7.06 o 
   1  12  12       20.98       14.51      2.62 o 
   2  12  12       34.42       32.03      4.02 o 
   3  12  12       37.14       38.18      4.90 o 
   4  12  12       40.74       41.74      5.50 o 
   5  12  12       14.63       14.37      4.36 o 
   0  13  12        6.03        5.85      3.73 o 
   1  13  12        6.30        7.50      2.69 o 
   2  13  12       31.47       29.47      4.52 o 
   3  13  12       70.00       80.29      7.15 o 
   4  13  12       28.06       37.84      5.67 o 
   0  14  12        7.86        8.70      4.26 o 
   1  14  12        5.35        2.29      3.09 o 
   2  14  12        5.58        5.60      3.47 o 
   3  14  12       15.71       22.27      5.52 o 
   0  15  12       25.21       30.89      6.65 o 
   1  15  12       17.77       26.87      4.14 o 
   2  15  12       38.00       36.64      5.03 o 
   0  16  12       63.74       58.28      8.14 o 
   1  16  12        3.26        8.49      4.71 o 
   1   0  13       54.72       61.55      3.77 o 
   2   0  13      622.47      736.17     17.58 o 
   3   0  13       66.59       65.41      4.10 o 
   4   0  13        2.09        3.10      4.43 o 
   5   0  13        1.52        2.42      2.86 o 
   6   0  13       62.38       59.82     10.06 o 
   7   0  13       15.23       17.16      3.88 o 
   0   1  13      247.69      289.22      8.07 o 
   1   1  13      248.18      277.27      4.81 o 
   2   1  13      716.64      761.47     11.54 o 
   3   1  13       32.21       34.71      1.75 o 
   4   1  13        2.99        4.10      1.54 o 
   5   1  13      303.93      290.15      7.26 o 
   6   1  13       12.81        7.80      2.48 o 
   7   1  13       11.08        7.86      3.78 o 
   0   2  13     1875.54     1835.43     29.37 o 
   1   2  13     1153.22     1154.45     12.46 o 
   2   2  13      227.28      218.53      6.35 o 
   3   2  13       13.33        9.65      1.42 o 
   4   2  13      160.80      173.11      9.92 o 
   5   2  13       69.56       63.53      4.73 o 
   6   2  13       18.97       20.90      2.90 o 
   7   2  13       32.94       38.37      5.97 o 
   0   3  13        0.14        0.65      1.93 o 
   1   3  13     1521.28     1642.99     15.62 o 
   2   3  13      118.60      112.44      3.25 o 
   3   3  13       34.49       35.49      1.87 o 
   4   3  13      141.61      138.42      4.16 o 
   5   3  13       18.71       15.08      2.59 o 
   6   3  13        8.62        7.50      2.69 o 
   7   3  13        3.07        5.50      2.78 o 
   0   4  13       39.75       35.11      3.97 o 
   1   4  13      289.63      298.71      4.55 o 
   2   4  13       99.75       91.17      2.69 o 
   3   4  13       44.99       40.36      1.98 o 
   4   4  13       93.18       81.70      3.64 o 
   5   4  13       66.54       57.39      3.85 o 
   6   4  13        0.54       -2.22      2.22 o 
   7   4  13       34.91       28.72      5.12 o 
   0   5  13        1.23        2.71      1.50 o 
   1   5  13      328.81      351.85      4.93 o 
   2   5  13      271.23      268.07      4.54 o 
   3   5  13      325.97      317.70      5.37 o 
   4   5  13       13.48       12.85      2.19 o 
   5   5  13       27.48       26.37      3.86 o 
   6   5  13        2.17        5.14      2.84 o 
   7   5  13        3.83        1.11      4.28 o 
   0   6  13       94.09       99.92      4.15 o 
   1   6  13      127.94      120.55      2.88 o 
   2   6  13      214.12      211.36      3.52 o 
   3   6  13       76.37       82.40      2.96 o 
   4   6  13      536.12      525.35      9.30 o 
   5   6  13        5.68        2.10      2.57 o 
   6   6  13        3.06        3.59      3.09 o 
   0   7  13       26.59       32.41      2.73 o 
   1   7  13      128.13      116.81      2.93 o 
   2   7  13       39.36       43.39      2.60 o 
   3   7  13      585.93      582.00      8.71 o 
   4   7  13      124.43      131.72      4.75 o 
   5   7  13        7.83        7.01      2.95 o 
   6   7  13       11.11       15.71      3.44 o 
   0   8  13      115.10      114.47      4.48 o 
   1   8  13        4.73        3.24      1.40 o 
   2   8  13       54.04       55.05      2.67 o 
   3   8  13        0.12       -1.85      1.85 o 
   4   8  13       74.08       72.32      4.01 o 
   5   8  13       19.54       16.14      4.25 o 
   6   8  13       59.53       57.32      5.63 o 
   0   9  13       59.29       58.42      3.78 o 
   1   9  13       98.45       90.49      3.23 o 
   2   9  13       18.79       23.94      2.29 o 
   3   9  13       64.74       59.60      3.63 o 
   4   9  13       35.50       36.77      3.67 o 
   5   9  13       72.40       77.56      4.52 o 
   6   9  13        9.83       13.85      4.54 o 
   0  10  13     1034.19      957.35     16.18 o 
   1  10  13       70.51       69.98      3.43 o 
   2  10  13       61.34       70.54      3.30 o 
   3  10  13        6.23        9.26      2.87 o 
   4  10  13       54.72       47.70      6.44 o 
   5  10  13       53.89       57.30      6.80 o 
   0  11  13      131.46      111.48      5.84 o 
   1  11  13        6.72        3.80      2.08 o 
   2  11  13       90.32       89.47      4.22 o 
   3  11  13       38.49       41.40      4.25 o 
   4  11  13        9.70       15.95      4.22 o 
   5  11  13        1.73        1.82      3.38 o 
   0  12  13        1.22        2.42      3.32 o 
   1  12  13       31.45       29.35      3.73 o 
   2  12  13       38.72       34.32      3.81 o 
   3  12  13       77.66       76.97      6.00 o 
   4  12  13       17.31       13.94      4.46 o 
   0  13  13        5.68        0.77      3.56 o 
   1  13  13      131.28      135.59      5.50 o 
   2  13  13       14.77       19.29      3.62 o 
   3  13  13       44.97       56.29      6.55 o 
   4  13  13       12.68        9.73      4.91 o 
   0  14  13       64.15       77.91      6.81 o 
   1  14  13       18.05       20.10      3.53 o 
   2  14  13       13.80        9.86      3.89 o 
   3  14  13       24.85       25.89      4.99 o 
   0  15  13      115.28      127.09      9.92 o 
   1  15  13       14.20       17.44      4.45 o 
   2  15  13        3.56        8.13      4.19 o 
   0  16  13        7.66       13.86      6.09 o 
   1  16  13        4.54        2.64      4.42 o 
   0   0  14       10.13       19.08      4.42 o 
   1   0  14      144.87      119.36      5.31 o 
   2   0  14       25.07       25.24      5.14 o 
   3   0  14      235.71      237.82      6.28 o 
   4   0  14       91.39       80.91      9.17 o 
   5   0  14       74.34       60.38      6.88 o 
   6   0  14        7.10        2.02      4.67 o 
   7   0  14       15.13       13.15      3.98 o 
   0   1  14      196.55      211.98      7.02 o 
   1   1  14      369.34      425.46      6.83 o 
   2   1  14       54.88       61.60      2.92 o 
   3   1  14      163.64      166.83      4.87 o 
   4   1  14      314.19      304.51      6.55 o 
   5   1  14      220.30      189.82     17.35 o 
   6   1  14       28.44       26.47      3.21 o 
   7   1  14        0.71       -0.30      2.37 o 
   0   2  14       41.77       45.92      4.20 o 
   1   2  14        5.39        7.04      1.46 o 
   2   2  14       22.35       21.45      2.04 o 
   3   2  14       84.70       87.74      2.97 o 
   4   2  14       34.91       33.18      2.58 o 
   5   2  14       23.25       22.69      4.65 o 
   6   2  14        4.53        4.70      2.54 o 
   7   2  14        1.46        0.73      3.25 o 
   0   3  14       99.08      102.77      6.41 o 
   1   3  14        6.66        6.68      1.50 o 
   2   3  14       22.78       24.45      1.82 o 
   3   3  14      176.56      173.01      3.61 o 
   4   3  14      345.01      334.09      6.43 o 
   5   3  14       18.24       18.92      2.83 o 
   6   3  14       19.65       20.47      3.37 o 
   7   3  14       20.22       23.24      4.72 o 
   0   4  14      122.62      119.61      4.93 o 
   1   4  14        7.72        8.04      1.48 o 
   2   4  14      615.27      585.75      6.87 o 
   3   4  14      219.10      212.75      5.21 o 
   4   4  14      329.18      326.59      6.30 o 
   5   4  14       94.88       86.62      4.58 o 
   6   4  14        1.53        3.40      2.90 o 
   7   4  14       13.15       10.31      3.60 o 
   0   5  14       31.39       27.15      2.55 o 
   1   5  14      367.59      358.40      5.58 o 
   2   5  14      163.32      166.52      3.47 o 
   3   5  14      134.21      120.36      3.45 o 
   4   5  14       95.27       92.49      4.57 o 
   5   5  14       42.70       46.97      4.04 o 
   6   5  14        9.34        9.62      3.26 o 
   0   6  14       61.56       60.20      3.45 o 
   1   6  14      266.81      258.90      4.27 o 
   2   6  14      710.85      693.65      8.13 o 
   3   6  14      432.61      412.37      7.08 o 
   4   6  14       19.26       18.98      2.80 o 
   5   6  14        2.99        2.91      2.79 o 
   6   6  14       14.23       10.41      4.08 o 
   0   7  14       76.10       72.34      3.62 o 
   1   7  14      183.75      179.58      3.89 o 
   2   7  14      335.17      328.10      5.35 o 
   3   7  14      782.32      767.62     10.45 o 
   4   7  14        3.86        6.22      2.81 o 
   5   7  14       29.27       25.37      3.81 o 
   6   7  14        3.45       -1.86      3.09 o 
   0   8  14       94.75       89.11      4.16 o 
   1   8  14        3.40        3.87      1.51 o 
   2   8  14      600.19      602.92      7.98 o 
   3   8  14      128.90      124.74      4.16 o 
   4   8  14       41.43       34.25      3.51 o 
   5   8  14       18.42       12.60      3.71 o 
   6   8  14        6.98        6.25      4.14 o 
   0   9  14      223.32      206.62      6.16 o 
   1   9  14       70.96       80.22      3.14 o 
   2   9  14      172.44      174.21      4.38 o 
   3   9  14       51.84       51.54      3.59 o 
   4   9  14       17.54       15.27      3.09 o 
   5   9  14        6.49        6.20      2.85 o 
   6   9  14       19.64       18.28      4.86 o 
   0  10  14      103.62       99.95      5.38 o 
   1  10  14       79.56       75.80      3.38 o 
   2  10  14       31.70       32.32      3.17 o 
   3  10  14        4.80        2.02      2.87 o 
   4  10  14      103.44      101.33      5.41 o 
   5  10  14        1.43        1.03      3.14 o 
   0  11  14      219.90      211.83      8.37 o 
   1  11  14       47.78       47.87      3.30 o 
   2  11  14       47.46       41.74      3.52 o 
   3  11  14       73.31       67.23      4.64 o 
   4  11  14       16.22       15.83      3.51 o 
   5  11  14       20.59       18.96      5.50 o 
   0  12  14       98.36       99.75      7.61 o 
   1  12  14       16.69       21.96      3.18 o 
   2  12  14       12.37       14.22      3.89 o 
   3  12  14        4.93       20.11      7.70 o 
   4  12  14       38.82       50.56      5.86 o 
   0  13  14       40.20       45.05      5.43 o 
   1  13  14       54.69       47.92      4.41 o 
   2  13  14       23.70       25.77      6.35 o 
   3  13  14       20.06       15.78      4.27 o 
   4  13  14        6.96        2.86      3.88 o 
   0  14  14       31.79       38.47      5.73 o 
   1  14  14        9.01        6.70      3.56 o 
   2  14  14       10.19       14.93      4.22 o 
   3  14  14       37.68       41.34      6.80 o 
   0  15  14       40.57       33.55      6.43 o 
   1  15  14        7.20        0.86      4.02 o 
   2  15  14       23.54       34.88      5.57 o 
   0  16  14        1.39       -0.98      5.12 o 
   1   0  15       34.49       29.62      3.43 o 
   2   0  15      105.81       84.75      4.81 o 
   3   0  15      111.30      112.67      4.26 o 
   4   0  15      131.81      123.42     10.69 o 
   5   0  15       44.67       36.41      6.37 o 
   6   0  15        4.49        0.36      2.92 o 
   7   0  15        4.83        3.44      3.78 o 
   0   1  15     1612.60     1624.53     27.18 o 
   1   1  15      466.45      533.35      8.14 o 
   2   1  15      373.64      359.24      8.34 o 
   3   1  15      105.62      105.59      3.60 o 
   4   1  15       47.72       39.76      2.75 o 
   5   1  15      186.50      161.68      7.73 o 
   6   1  15       12.50       15.00      2.95 o 
   7   1  15       35.10       47.16      7.94 o 
   0   2  15      285.90      312.26      9.01 o 
   1   2  15       51.98       54.80      2.68 o 
   2   2  15      515.47      529.31      8.21 o 
   3   2  15       68.46       68.44      3.13 o 
   4   2  15       10.42       10.48      2.30 o 
   5   2  15       97.93       96.96      8.10 o 
   6   2  15       43.65       43.17      3.98 o 
   7   2  15       10.19       14.41      3.35 o 
   0   3  15      510.78      468.44     11.65 o 
   1   3  15       33.48       34.52      2.59 o 
   2   3  15      109.99      103.33      3.16 o 
   3   3  15       59.22       54.80      2.73 o 
   4   3  15      161.67      164.04      4.23 o 
   5   3  15      133.70      121.83      6.03 o 
   6   3  15        8.56        9.69      3.12 o 
   7   3  15        1.40        5.58      3.18 o 
   0   4  15      276.26      272.36      7.83 o 
   1   4  15        9.22        8.47      1.94 o 
   2   4  15       70.57       73.09      3.11 o 
   3   4  15       28.08       21.64      2.14 o 
   4   4  15        9.79        9.57      2.05 o 
   5   4  15       42.42       41.42      4.38 o 
   6   4  15       49.31       49.38      4.41 o 
   0   5  15      235.57      234.14      7.22 o 
   1   5  15      351.68      347.08      5.94 o 
   2   5  15       39.06       35.66      2.16 o 
   3   5  15      358.08      347.84      6.04 o 
   4   5  15        4.81        1.01      2.40 o 
   5   5  15       99.16       98.24      6.03 o 
   6   5  15       18.37       23.95      3.91 o 
   0   6  15        0.20        0.04      1.68 o 
   1   6  15        6.02        7.00      1.39 o 
   2   6  15       29.17       28.18      2.36 o 
   3   6  15       16.56       17.50      2.57 o 
   4   6  15       59.66       59.28      3.69 o 
   5   6  15       23.06       17.89      3.51 o 
   6   6  15       14.88        8.45      3.94 o 
   0   7  15       77.44       76.82      3.80 o 
   1   7  15      602.76      569.77      7.27 o 
   2   7  15      432.13      409.06      6.11 o 
   3   7  15       26.09       30.15      2.77 o 
   4   7  15      112.07      123.72      5.07 o 
   5   7  15       10.11       15.35      6.13 o 
   6   7  15        0.94       -0.94      3.30 o 
   0   8  15      101.51      108.68      6.01 o 
   1   8  15        9.55        8.56      1.71 o 
   2   8  15      141.30      136.84      4.35 o 
   3   8  15       16.84       12.99      2.82 o 
   4   8  15        3.32        0.87      2.46 o 
   5   8  15        6.94        9.06      3.51 o 
   6   8  15        7.59        3.56      3.68 o 
   0   9  15      303.43      269.78      7.16 o 
   1   9  15      142.39      125.43      3.91 o 
   2   9  15      163.99      165.18      4.87 o 
   3   9  15       16.07       14.95      2.64 o 
   4   9  15       60.01       56.60      4.70 o 
   5   9  15       54.33       57.44      4.56 o 
   0  10  15      173.43      164.52      6.53 o 
   1  10  15      286.15      272.02      5.72 o 
   2  10  15       56.86       62.39      3.69 o 
   3  10  15       34.52       37.16      3.80 o 
   4  10  15       12.96       16.42      4.55 o 
   5  10  15       47.01       55.16      4.45 o 
   0  11  15      195.37      204.11      9.31 o 
   1  11  15       45.08       44.04      3.52 o 
   2  11  15       10.06        7.16      2.47 o 
   3  11  15       20.70       16.35      3.57 o 
   4  11  15       24.82       24.36      4.32 o 
   5  11  15       17.49       21.47      4.18 o 
   0  12  15        9.69       12.24      3.88 o 
   1  12  15       53.49       50.29      3.52 o 
   2  12  15        5.16        4.35      2.67 o 
   3  12  15       34.91       32.72      4.07 o 
   4  12  15        1.93        6.34      4.13 o 
   0  13  15       14.17       21.76      4.64 o 
   1  13  15       18.32       16.64      3.11 o 
   2  13  15       16.07       15.39      3.61 o 
   3  13  15       15.22       20.17      4.69 o 
   4  13  15       12.46        9.92      4.14 o 
   0  14  15        6.85        8.80      4.61 o 
   1  14  15       38.00       42.21      4.87 o 
   2  14  15       34.43       40.13      5.31 o 
   3  14  15        3.92        6.73      4.20 o 
   0  15  15      117.58      136.17     10.24 o 
   1  15  15        6.89       17.61      7.04 o 
   2  15  15        3.89        6.21      6.35 o 
   0   0  16        1.10        1.92      3.34 o 
   1   0  16       31.67       31.58      3.49 o 
   2   0  16       72.75       77.40      4.78 o 
   3   0  16        6.47        5.59      2.70 o 
   4   0  16      768.54      713.72     25.99 o 
   5   0  16        1.69       -1.18      4.28 o 
   6   0  16       12.76       21.55      4.28 o 
   7   0  16       13.26       22.76      5.02 o 
   0   1  16       94.90      112.65     14.26 o 
   1   1  16      438.35      467.15      7.62 o 
   2   1  16        3.93        5.39      1.54 o 
   3   1  16        6.39        7.30      2.09 o 
   4   1  16       64.32       53.76      5.35 o 
   5   1  16       24.67       25.68      4.25 o 
   6   1  16       31.09       38.76      4.44 o 
   7   1  16       22.77       25.43      3.84 o 
   0   2  16      101.76      119.78      5.95 o 
   1   2  16      179.32      166.29      4.44 o 
   2   2  16       60.40       62.02      3.01 o 
   3   2  16       91.81       85.69      6.21 o 
   4   2  16      313.75      301.79     11.75 o 
   5   2  16       90.41       92.98      5.46 o 
   6   2  16        0.64       -0.67      2.63 o 
   7   2  16        7.90        6.98      2.81 o 
   0   3  16       78.00       84.12      5.26 o 
   1   3  16      248.36      250.91      5.86 o 
   2   3  16      677.16      698.51      8.86 o 
   3   3  16       25.82       27.80      2.46 o 
   4   3  16      114.67      113.20      3.73 o 
   5   3  16       30.29       28.57      4.00 o 
   6   3  16       26.82       26.77      6.78 o 
   0   4  16      250.96      263.02      7.54 o 
   1   4  16        7.86        8.08      1.61 o 
   2   4  16      115.61      118.15      3.42 o 
   3   4  16      487.27      484.83      7.78 o 
   4   4  16      253.59      226.76      6.65 o 
   5   4  16        6.79        2.12      3.02 o 
   6   4  16        2.25       -0.39      2.93 o 
   0   5  16      695.28      707.81     13.84 o 
   1   5  16      410.60      382.48      6.79 o 
   2   5  16      316.63      313.35      5.18 o 
   3   5  16      414.52      397.91      7.20 o 
   4   5  16       33.42       36.61      3.81 o 
   5   5  16       29.53       31.62      3.83 o 
   6   5  16       58.00       57.41      5.09 o 
   0   6  16        1.98        2.84      2.01 o 
   1   6  16       26.36       22.32      2.06 o 
   2   6  16     1039.35      972.51     12.19 o 
   3   6  16       88.69       88.47      4.12 o 
   4   6  16      114.11      111.54      4.74 o 
   5   6  16        4.99        7.88      3.08 o 
   6   6  16       12.54       12.14      5.28 o 
   0   7  16        4.96        5.05      2.32 o 
   1   7  16       25.85       23.06      1.98 o 
   2   7  16      487.19      460.34      7.93 o 
   3   7  16       62.53       64.07      3.47 o 
   4   7  16       31.12       35.62      4.37 o 
   5   7  16        2.77       -2.77      2.77 o 
   6   7  16       15.29       19.76      4.31 o 
   0   8  16       57.77       54.37      3.67 o 
   1   8  16       93.25       89.84      3.19 o 
   2   8  16       37.81       40.35      2.97 o 
   3   8  16      345.48      345.13      7.58 o 
   4   8  16       48.81       52.10      4.87 o 
   5   8  16        6.15       -0.69      3.17 o 
   6   8  16        2.28       -0.73      4.14 o 
   0   9  16        5.28        1.17      2.26 o 
   1   9  16      127.37      124.85      3.95 o 
   2   9  16      134.51      140.77      4.68 o 
   3   9  16      182.45      180.38      5.54 o 
   4   9  16       24.46       23.01      5.02 o 
   5   9  16        1.18       -1.81      2.83 o 
   0  10  16       31.14       23.01      3.51 o 
   1  10  16        4.53        2.94      2.51 o 
   2  10  16       48.50       49.09      3.94 o 
   3  10  16       70.95       67.64      4.50 o 
   4  10  16        7.79        5.96      4.38 o 
   5  10  16       32.25       29.52      4.24 o 
   0  11  16        4.53        6.09      3.57 o 
   1  11  16       19.43       12.63      2.40 o 
   2  11  16       72.80       69.69      4.09 o 
   3  11  16       26.20       32.35      3.84 o 
   4  11  16        8.81        9.21      3.67 o 
   5  11  16        2.30       -1.57      3.73 o 
   0  12  16      269.42      265.11      9.66 o 
   1  12  16        0.67        3.22      2.43 o 
   2  12  16        1.68        4.92      2.74 o 
   3  12  16       11.07       10.83      3.86 o 
   4  12  16        3.19       -0.69      3.75 o 
   0  13  16       24.37       32.99      5.12 o 
   1  13  16        1.09        3.03      2.85 o 
   2  13  16       40.27       47.36      5.48 o 
   3  13  16       21.68       31.17      5.71 o 
   0  14  16       67.55       92.32     10.80 o 
   1  14  16       10.47        4.62      3.70 o 
   2  14  16       34.78       39.58      5.68 o 
   3  14  16       15.09       20.46      4.73 o 
   0  15  16        1.52       19.06      5.97 o 
   1  15  16        9.06        5.98      5.01 o 
   1   0  17        8.71        9.09      3.15 o 
   2   0  17      251.80      264.04      8.98 o 
   3   0  17       42.10       30.04      2.54 o 
   4   0  17      307.91      286.20     15.51 o 
   5   0  17        8.87        9.81      5.23 o 
   6   0  17        3.10       -0.47      3.37 o 
   7   0  17        0.45       -0.71      3.91 o 
   0   1  17      761.64      812.92     17.04 o 
   1   1  17      180.79      179.25      5.50 o 
   2   1  17      109.30      114.32      3.91 o 
   3   1  17       37.96       32.20      4.01 o 
   4   1  17       17.58       15.29      4.02 o 
   5   1  17       35.21       33.24      4.89 o 
   6   1  17       53.86       57.10      6.25 o 
   7   1  17       15.69       13.71      3.58 o 
   0   2  17      227.20      270.25      8.92 o 
   1   2  17      830.07      841.22     12.38 o 
   2   2  17      118.46      103.80      3.83 o 
   3   2  17      118.80      123.85      4.89 o 
   4   2  17      117.17      118.23      4.64 o 
   5   2  17        7.07        1.80      3.00 o 
   6   2  17        1.73       -1.50      2.89 o 
   0   3  17       10.63        8.74      3.27 o 
   1   3  17      615.33      604.36     10.13 o 
   2   3  17      300.63      289.44      5.44 o 
   3   3  17      178.58      181.24      6.10 o 
   4   3  17       86.36       83.59      4.40 o 
   5   3  17      256.40      277.29      9.37 o 
   6   3  17       40.61       34.93      4.30 o 
   0   4  17       84.84       98.88      7.37 o 
   1   4  17      243.30      228.97      5.16 o 
   2   4  17        5.02        3.06      1.55 o 
   3   4  17      442.54      411.07      7.90 o 
   4   4  17       32.07       35.96      3.45 o 
   5   4  17        6.58        7.14      3.43 o 
   6   4  17       24.45       23.72      4.09 o 
   0   5  17       41.19       35.64      3.78 o 
   1   5  17      498.00      472.96      7.85 o 
   2   5  17      494.09      483.23      7.79 o 
   3   5  17      217.87      204.53      5.70 o 
   4   5  17      119.71      132.33      6.07 o 
   5   5  17       29.63       30.36      4.52 o 
   6   5  17       12.80        8.12      3.75 o 
   0   6  17        3.32        3.08      2.46 o 
   1   6  17      149.68      133.07      4.40 o 
   2   6  17     1385.96     1365.57     16.71 o 
   3   6  17       60.76       58.69      3.75 o 
   4   6  17       53.59       61.33      5.08 o 
   5   6  17       62.76       78.04      5.32 o 
   6   6  17       22.98       28.64      5.60 o 
   0   7  17        0.90        1.15      2.07 o 
   1   7  17      197.58      203.72      6.40 o 
   2   7  17       16.28       11.93      2.40 o 
   3   7  17       24.80       26.25      3.16 o 
   4   7  17       13.98       15.92      3.22 o 
   5   7  17       36.80       33.94      4.45 o 
   6   7  17        2.10       -1.07      3.42 o 
   0   8  17      335.90      313.11      7.54 o 
   1   8  17      270.87      242.83      4.88 o 
   2   8  17       59.20       64.95      3.67 o 
   3   8  17      263.99      249.39      6.62 o 
   4   8  17       12.39       12.58      3.59 o 
   5   8  17        6.27        7.61      3.56 o 
   6   8  17       32.25       39.38     10.28 o 
   0   9  17        0.78       -2.44      2.44 o 
   1   9  17       32.29       28.83      2.49 o 
   2   9  17      210.37      193.93      5.42 o 
   3   9  17       29.91       26.51      3.21 o 
   4   9  17        5.88        3.59      3.51 o 
   5   9  17        7.92       -0.02      3.45 o 
   0  10  17       19.40       11.32      3.18 o 
   1  10  17        1.07       -1.00      1.80 o 
   2  10  17       23.11       19.84      2.77 o 
   3  10  17       29.55       34.55      3.49 o 
   4  10  17       36.00       42.83      4.80 o 
   5  10  17       34.49       31.79      4.39 o 
   0  11  17        7.54        9.15      3.38 o 
   1  11  17       62.13       66.32      3.72 o 
   2  11  17       21.96       27.40      3.18 o 
   3  11  17        9.18       10.98      3.16 o 
   4  11  17       19.58       26.79      4.54 o 
   0  12  17        1.47        0.67      3.35 o 
   1  12  17       22.52       27.04      3.72 o 
   2  12  17        3.73        1.37      2.74 o 
   3  12  17       11.75       13.16      3.82 o 
   4  12  17        1.07        3.06      3.68 o 
   0  13  17        2.10        0.11      3.66 o 
   1  13  17       40.15       38.74      4.12 o 
   2  13  17       45.38       46.50      4.67 o 
   3  13  17        0.60       -1.09      3.70 o 
   0  14  17        1.35        0.54      4.89 o 
   1  14  17       70.94       65.91      5.83 o 
   2  14  17        6.44       11.76      4.09 o 
   0  15  17       25.82       35.09     10.28 o 
   1  15  17        4.76        6.67      4.52 o 
   0   0  18     1681.50     1520.12     46.73 o 
   1   0  18      182.57      150.59      8.16 o 
   2   0  18       89.15       81.41      5.32 o 
   3   0  18       22.99       20.31      2.51 o 
   4   0  18       11.03        3.17      4.69 o 
   5   0  18       17.46       10.05      5.36 o 
   6   0  18       15.22       24.77      5.04 o 
   0   1  18       24.73       33.26      4.71 o 
   1   1  18       38.55       44.28      3.37 o 
   2   1  18      411.43      405.07      7.52 o 
   3   1  18       20.05       14.02      4.09 o 
   4   1  18      102.22      110.27      4.44 o 
   5   1  18       20.64       28.04      8.65 o 
   6   1  18        2.47       -0.83      3.03 o 
   0   2  18      805.91      847.01     17.97 o 
   1   2  18       38.06       39.13      3.03 o 
   2   2  18      215.38      203.88      5.29 o 
   3   2  18      548.28      518.09     13.50 o 
   4   2  18       49.40       48.46      4.96 o 
   5   2  18       20.81       19.16      4.54 o 
   6   2  18       25.99       25.76      4.56 o 
   0   3  18      301.16      312.80     16.60 o 
   1   3  18      131.42      145.19      5.45 o 
   2   3  18      351.81      340.66      6.08 o 
   3   3  18      234.34      224.31      6.91 o 
   4   3  18      112.04      107.88      4.78 o 
   5   3  18       33.06       37.91      8.48 o 
   6   3  18       16.80       17.42      3.90 o 
   0   4  18      231.34      229.36      7.57 o 
   1   4  18       31.79       35.67      2.73 o 
   2   4  18      162.50      161.21      4.93 o 
   3   4  18       35.01       30.07      3.24 o 
   4   4  18       13.01       12.61      2.80 o 
   5   4  18       64.74       67.23      8.23 o 
   6   4  18       21.27       18.47      6.51 o 
   0   5  18      526.45      518.88     11.97 o 
   1   5  18      450.29      434.70      7.65 o 
   2   5  18      244.31      226.05      5.84 o 
   3   5  18      390.62      391.94      8.52 o 
   4   5  18       94.17      104.87      5.25 o 
   5   5  18       23.68       22.09      4.19 o 
   6   5  18       31.08       39.62      5.02 o 
   0   6  18       48.61       45.41      4.38 o 
   1   6  18      256.65      254.66      5.99 o 
   2   6  18      125.11      127.70      4.78 o 
   3   6  18      184.15      181.10      5.79 o 
   4   6  18       46.31       41.41      4.68 o 
   5   6  18       41.62       52.73      6.49 o 
   6   6  18        2.97        6.71      3.72 o 
   0   7  18        8.68        4.33      2.92 o 
   1   7  18       18.41       13.40      2.18 o 
   2   7  18      119.74      120.45      6.61 o 
   3   7  18       68.20       62.85      4.15 o 
   4   7  18       40.26       39.77      4.19 o 
   5   7  18        4.61        9.70      3.55 o 
   6   7  18       17.80       17.92      4.59 o 
   0   8  18       99.49       86.87      4.49 o 
   1   8  18        6.61        8.17      1.89 o 
   2   8  18      133.88      130.90      5.45 o 
   3   8  18        1.39        5.52      2.75 o 
   4   8  18       10.65        7.39      3.55 o 
   5   8  18        1.57       -0.67      3.37 o 
   0   9  18        3.62        2.52      2.58 o 
   1   9  18       43.61       37.28      2.79 o 
   2   9  18      162.04      152.14      4.98 o 
   3   9  18       89.84       90.19      4.44 o 
   4   9  18       30.31       32.94      4.74 o 
   5   9  18        6.06        7.79      3.84 o 
   0  10  18        1.82       -0.13      4.51 o 
   1  10  18        0.32        0.55      1.94 o 
   2  10  18       26.95       29.47      3.11 o 
   3  10  18       72.01       82.22      4.55 o 
   4  10  18        1.96       -1.47      3.82 o 
   5  10  18       31.67       39.47      4.73 o 
   0  11  18        8.24       12.28      3.60 o 
   1  11  18        2.08        1.18      2.37 o 
   2  11  18        4.22        6.00      2.71 o 
   3  11  18       20.33       31.23      3.97 o 
   4  11  18        8.18       10.57      4.00 o 
   0  12  18       45.38       59.99      6.25 o 
   1  12  18        1.01        3.90      2.87 o 
   2  12  18       24.27       25.00      3.58 o 
   3  12  18       27.64       27.06      4.81 o 
   4  12  18       30.72       36.11      5.11 o 
   0  13  18        5.11        6.90      3.77 o 
   1  13  18        0.22       -1.12      2.93 o 
   2  13  18       83.10       80.24      6.03 o 
   3  13  18        7.04        2.42      4.22 o 
   0  14  18        5.44       -5.97      6.63 o 
   1  14  18        5.29        3.82      4.30 o 
   2  14  18        5.36        1.41      5.48 o 
   0  15  18        8.54       24.73      9.08 o 
   1   0  19        2.12        1.22      4.23 o 
   2   0  19       10.21        8.07      2.82 o 
   3   0  19      125.22       99.89     10.01 o 
   4   0  19        0.00       -1.15      1.93 o 
   5   0  19        0.02       -3.44      4.75 o 
   6   0  19       50.08       52.42      8.53 o 
   0   1  19       58.53       48.69      6.88 o 
   1   1  19      295.21      305.32      9.47 o 
   2   1  19       60.69       59.56      3.24 o 
   3   1  19       44.99       40.22      5.41 o 
   4   1  19      141.01      141.00      8.43 o 
   5   1  19       45.03       52.84      6.05 o 
   6   1  19       19.38       21.37      4.16 o 
   0   2  19       44.25       35.76      4.27 o 
   1   2  19      312.43      308.10      7.45 o 
   2   2  19      179.50      187.37      6.14 o 
   3   2  19        1.83        0.60      3.00 o 
   4   2  19       49.70       48.00      7.08 o 
   5   2  19      100.45       97.56      6.70 o 
   6   2  19       23.83       25.29      4.42 o 
   0   3  19      314.83      291.28     10.08 o 
   1   3  19      194.93      188.56      5.75 o 
   2   3  19      166.62      155.66      5.26 o 
   3   3  19      226.69      211.53      6.96 o 
   4   3  19       24.27       21.01      4.30 o 
   5   3  19      164.00      158.59      7.74 o 
   6   3  19       33.32       36.40      6.14 o 
   0   4  19      130.86      133.07      6.21 o 
   1   4  19      108.13      112.65      4.10 o 
   2   4  19        9.57        7.81      2.43 o 
   3   4  19       84.21       86.05      4.48 o 
   4   4  19       53.29       49.61      4.02 o 
   5   4  19       51.90       62.46      5.69 o 
   6   4  19        4.54        4.99      3.83 o 
   0   5  19       55.00       57.22      6.43 o 
   1   5  19      206.10      205.07      9.87 o 
   2   5  19       69.86       70.00      3.82 o 
   3   5  19      176.36      175.05      5.61 o 
   4   5  19       67.53       74.16      5.50 o 
   5   5  19        3.03        2.10      3.69 o 
   6   5  19       16.85       15.98      4.36 o 
   0   6  19        0.99        3.09      2.71 o 
   1   6  19      102.29      105.92      4.28 o 
   2   6  19      548.24      537.16     10.06 o 
   3   6  19       24.98       25.26      3.19 o 
   4   6  19       11.85       11.15      3.64 o 
   5   6  19       35.92       41.67      7.68 o 
   6   6  19       20.19       22.04      4.71 o 
   0   7  19      110.78      111.67      6.34 o 
   1   7  19      160.87      147.75      4.89 o 
   2   7  19      169.65      164.88      5.53 o 
   3   7  19       38.97       28.32      3.46 o 
   4   7  19       17.83       27.13      3.92 o 
   5   7  19       31.94       29.85      5.31 o 
   0   8  19       42.18       40.54      3.88 o 
   1   8  19       37.09       32.82      3.10 o 
   2   8  19      181.38      176.36      8.67 o 
   3   8  19       91.32       86.63      4.93 o 
   4   8  19        8.92       11.87      3.88 o 
   5   8  19       23.43       17.09      4.31 o 
   0   9  19      129.48      126.09      7.77 o 
   1   9  19       78.79       78.86      3.51 o 
   2   9  19       11.18       10.99      2.55 o 
   3   9  19       76.18       81.96      7.31 o 
   4   9  19        9.12        9.93      5.63 o 
   5   9  19       11.03       11.15      6.21 o 
   0  10  19        3.24        3.54      3.11 o 
   1  10  19       52.99       56.09      3.92 o 
   2  10  19       51.76       48.98      3.79 o 
   3  10  19        0.92        1.11      2.54 o 
   4  10  19       26.74       24.09      5.00 o 
   5  10  19       31.23       30.16      5.14 o 
   0  11  19       64.10       55.60      5.50 o 
   1  11  19       13.53        8.44      2.80 o 
   2  11  19       60.58       69.48      5.91 o 
   3  11  19       30.33       42.08      3.96 o 
   4  11  19       23.79       27.14      6.39 o 
   0  12  19        9.02       -0.98      4.15 o 
   1  12  19       35.33       35.13      3.97 o 
   2  12  19        4.86        9.15      3.05 o 
   3  12  19       14.64       22.12      5.31 o 
   4  12  19       13.48       15.88      7.53 o 
   0  13  19       31.38       28.92      5.10 o 
   1  13  19       27.03       30.30      4.41 o 
   2  13  19        1.94        5.47      3.73 o 
   3  13  19        7.59        8.52      4.14 o 
   0  14  19       23.71        6.64      7.33 o 
   1  14  19        0.44        2.01      3.82 o 
   2  14  19       10.41        5.93      4.31 o 
   0   0  20      547.99      574.18     24.91 o 
   1   0  20       12.68       14.65      4.00 o 
   2   0  20       92.05       84.21      7.86 o 
   3   0  20      298.79      295.67     17.23 o 
   4   0  20       26.57       18.51      6.54 o 
   5   0  20       18.26       12.64      6.24 o 
   6   0  20       31.34       42.75      8.63 o 
   0   1  20       45.42       41.46      5.38 o 
   1   1  20       65.75       61.84      5.64 o 
   2   1  20      108.28      115.37      6.49 o 
   3   1  20        1.01       -2.23      3.09 o 
   4   1  20        9.51        7.44      9.20 o 
   5   1  20       41.41       39.47      5.80 o 
   6   1  20       11.61        9.89      3.92 o 
   0   2  20        1.32        0.93      2.72 o 
   1   2  20      327.79      317.76      8.20 o 
   2   2  20       76.22       73.69      5.88 o 
   3   2  20       28.85       24.16      4.32 o 
   4   2  20        3.58        2.31      6.02 o 
   5   2  20       50.23       54.11      5.36 o 
   6   2  20       27.66       31.48      4.76 o 
   0   3  20      151.27      159.77      9.68 o 
   1   3  20      298.89      306.85      7.51 o 
   2   3  20       54.98       55.55      4.51 o 
   3   3  20      107.31       85.22      6.36 o 
   4   3  20       24.43       22.12      3.94 o 
   5   3  20       35.04       27.57      4.63 o 
   6   3  20       19.87       14.66      4.22 o 
   0   4  20       64.73       70.25      6.88 o 
   1   4  20      176.92      163.20      4.90 o 
   2   4  20       32.50       28.36      3.63 o 
   3   4  20       82.64       75.13      4.41 o 
   4   4  20        9.97        7.42      3.53 o 
   5   4  20       40.96       46.26      5.43 o 
   6   4  20       11.03        5.85      6.65 o 
   0   5  20       64.25       70.04      5.18 o 
   1   5  20      126.96      125.33      4.52 o 
   2   5  20      481.87      457.17      9.49 o 
   3   5  20       53.46       54.76      3.81 o 
   4   5  20       42.85       44.77      4.99 o 
   5   5  20        8.05        7.29      3.91 o 
   6   5  20       27.26       24.18      4.84 o 
   0   6  20      106.71       85.13      5.65 o 
   1   6  20        6.68        6.25      2.35 o 
   2   6  20      398.80      384.57      8.03 o 
   3   6  20       77.09       72.80      4.68 o 
   4   6  20       28.83       32.03      4.61 o 
   5   6  20       12.11        8.20      4.69 o 
   6   6  20        4.25       -0.83      3.79 o 
   0   7  20      506.28      480.56     12.51 o 
   1   7  20       11.43        9.97      2.57 o 
   2   7  20       76.31       75.10      4.25 o 
   3   7  20      114.03      110.12      5.19 o 
   4   7  20        4.60        1.96      3.10 o 
   5   7  20       27.32       32.04      5.60 o 
   0   8  20        2.05        3.25      3.23 o 
   1   8  20      113.07       96.68      4.84 o 
   2   8  20        5.96        2.80      2.54 o 
   3   8  20       90.83       90.25      5.13 o 
   4   8  20       21.56       24.51      5.85 o 
   5   8  20       16.25       25.66      5.37 o 
   0   9  20        7.56       11.04      3.27 o 
   1   9  20       91.40       84.40      4.16 o 
   2   9  20        0.53        2.84      2.44 o 
   3   9  20        9.76        4.41      2.90 o 
   4   9  20       12.50       12.47      4.12 o 
   5   9  20       10.68        7.99      4.87 o 
   0  10  20        2.79        4.69      3.04 o 
   1  10  20       21.07       20.06      2.99 o 
   2  10  20        0.19        0.75      2.40 o 
   3  10  20       68.41       73.89      4.92 o 
   4  10  20       21.39       23.79      5.09 o 
   0  11  20        2.81        6.19      3.36 o 
   1  11  20       12.25       10.50      3.10 o 
   2  11  20       23.69       32.46      3.62 o 
   3  11  20       62.07       79.85      4.93 o 
   4  11  20        4.29        5.10      4.49 o 
   0  12  20        0.75       -3.34      3.34 o 
   1  12  20       27.75       25.24      4.08 o 
   2  12  20       10.33        7.30      3.35 o 
   3  12  20        0.59       -2.68      3.66 o 
   0  13  20        8.64        1.40     12.02 o 
   1  13  20       85.66      101.51      6.51 o 
   2  13  20       29.67       24.04      4.43 o 
   3  13  20        5.15       -5.53      8.06 o 
   0  14  20       30.43       24.76      9.11 o 
   1  14  20       13.43       14.04      4.77 o 
   1   0  21      640.78      614.03     18.89 o 
   2   0  21        3.19        4.59      4.89 o 
   3   0  21       32.44       41.50      8.43 o 
   4   0  21       56.12       52.26      8.97 o 
   5   0  21        3.27        3.07      5.73 o 
   6   0  21       36.95       44.27      8.93 o 
   0   1  21       18.18       20.64      4.65 o 
   1   1  21      116.12      120.26      5.94 o 
   2   1  21      147.62      147.15      9.14 o 
   3   1  21       44.17       44.65      6.08 o 
   4   1  21       22.46       21.58      3.00 o 
   5   1  21       21.78       20.47      5.07 o 
   6   1  21       10.13       15.21      4.28 o 
   0   2  21      526.30      507.12     14.11 o 
   1   2  21      176.02      178.34      7.52 o 
   2   2  21      217.82      206.30      8.85 o 
   3   2  21       27.25       34.85      4.93 o 
   4   2  21      157.85      164.95      6.13 o 
   5   2  21        0.16       -2.60      3.29 o 
   6   2  21        2.25        1.69      3.68 o 
   0   3  21      510.54      466.65     13.50 o 
   1   3  21      242.34      238.39      6.86 o 
   2   3  21      119.14      122.23      6.23 o 
   3   3  21       73.63       75.69      6.31 o 
   4   3  21       92.83       85.64      4.33 o 
   5   3  21        6.23        3.33      3.60 o 
   6   3  21        2.56        2.85      3.67 o 
   0   4  21        0.33        1.41      2.96 o 
   1   4  21      220.91      232.82      6.34 o 
   2   4  21      406.90      381.73      8.64 o 
   3   4  21       65.64       63.76      5.19 o 
   4   4  21        3.33       -0.19      2.33 o 
   5   4  21       27.00       28.59      5.04 o 
   6   4  21        0.51       -0.85      3.63 o 
   0   5  21        5.17        2.09      2.78 o 
   1   5  21       52.95       55.12      3.76 o 
   2   5  21       19.02       21.99      3.21 o 
   3   5  21      102.86       98.80      4.81 o 
   4   5  21       21.25       17.32      3.04 o 
   5   5  21       17.76       23.10      4.76 o 
   6   5  21       13.44       21.26      4.97 o 
   0   6  21       67.83       65.93      5.36 o 
   1   6  21      129.14      124.16      6.44 o 
   2   6  21      218.64      204.30      6.07 o 
   3   6  21      209.46      201.53      6.52 o 
   4   6  21        4.69        1.48      2.64 o 
   5   6  21        1.50        3.30      3.82 o 
   0   7  21       83.75       68.59      5.74 o 
   1   7  21       65.75       54.94      3.99 o 
   2   7  21        6.14       -0.92      2.37 o 
   3   7  21        5.24        8.34      2.98 o 
   4   7  21       11.87       12.61      7.51 o 
   5   7  21       11.32        8.67      6.74 o 
   0   8  21       19.52       19.84      4.08 o 
   1   8  21       53.83       42.49      3.83 o 
   2   8  21       18.47       14.93      3.02 o 
   3   8  21        5.73        8.89      3.18 o 
   4   8  21        7.81        3.01      4.94 o 
   5   8  21        5.83        0.72      4.39 o 
   0   9  21       30.66       21.82      6.75 o 
   1   9  21       74.56       61.08      4.42 o 
   2   9  21       16.12       14.00      3.04 o 
   3   9  21       84.38       79.68      4.93 o 
   4   9  21       58.22       69.91      6.31 o 
   5   9  21        5.49       -0.73      4.51 o 
   0  10  21      131.17      141.10      9.19 o 
   1  10  21       17.72       21.13      3.03 o 
   2  10  21       89.09       90.67      5.26 o 
   3  10  21       52.89       51.10      4.52 o 
   4  10  21       82.60       98.31      8.46 o 
   0  11  21        0.35       -2.30      3.12 o 
   1  11  21       61.53       61.47      4.73 o 
   2  11  21       39.79       46.64      4.18 o 
   3  11  21       44.36       59.82      7.02 o 
   4  11  21        3.67       10.41      5.59 o 
   0  12  21       17.90       17.73      5.90 o 
   1  12  21       35.98       36.54      4.30 o 
   2  12  21       10.54       14.62      4.90 o 
   3  12  21       19.40       19.94      4.89 o 
   0  13  21       10.86        8.73      7.94 o 
   1  13  21        0.81        5.61      4.05 o 
   2  13  21       50.85       49.30      5.98 o 
   0  14  21       49.69       50.15     12.42 o 
   1  14  21       59.42       81.05      7.00 o 
   0   0  22     1561.32     1523.82     50.06 o 
   1   0  22      121.36      146.86     19.40 o 
   2   0  22      352.61      331.74     19.45 o 
   3   0  22      202.13      177.81     14.53 o 
   4   0  22        0.18        6.71      6.14 o 
   5   0  22       49.17       49.73      9.64 o 
   6   0  22        5.26        6.10      6.84 o 
   0   1  22       68.30       68.19      7.06 o 
   1   1  22      565.42      551.47     12.88 o 
   2   1  22       12.57        8.47      4.06 o 
   3   1  22       58.65       45.92      6.40 o 
   4   1  22       84.81       86.85      5.09 o 
   5   1  22        6.80        6.79      4.62 o 
   6   1  22       17.67       15.82      4.73 o 
   0   2  22        4.19        6.10      3.63 o 
   1   2  22       79.46       81.57      5.52 o 
   2   2  22      416.10      401.84     12.90 o 
   3   2  22        1.77        1.39      3.42 o 
   4   2  22      114.43      108.89      7.96 o 
   5   2  22        1.09        3.09      3.61 o 
   6   2  22        1.72        2.97      3.94 o 
   0   3  22      472.32      478.50     14.03 o 
   1   3  22      950.89      943.94     15.01 o 
   2   3  22      325.93      322.80      9.91 o 
   3   3  22       12.55       10.84      4.03 o 
   4   3  22      149.38      149.43      8.85 o 
   5   3  22        1.42        6.21      3.89 o 
   6   3  22        0.44       -3.67      3.67 o 
   0   4  22       15.44       14.92      3.47 o 
   1   4  22      117.66      118.15      5.25 o 
   2   4  22      184.97      189.53      7.40 o 
   3   4  22      331.73      318.77      8.50 o 
   4   4  22       23.82       31.20      5.10 o 
   5   4  22       14.01       13.56      4.39 o 
   6   4  22       14.53       17.79      4.90 o 
   0   5  22      327.75      333.71     10.23 o 
   1   5  22       85.01       84.11      4.77 o 
   2   5  22       73.39       75.96      4.72 o 
   3   5  22       62.50       68.67      5.91 o 
   4   5  22        7.08        7.98      2.90 o 
   5   5  22       19.95       17.64      4.81 o 
   0   6  22       36.99       36.05      4.61 o 
   1   6  22      257.52      241.98      8.68 o 
   2   6  22       33.82       30.36      3.91 o 
   3   6  22       33.03       33.00      3.74 o 
   4   6  22        5.00        0.78      2.84 o 
   5   6  22        5.81       -1.05      4.07 o 
   0   7  22       84.34       94.36      7.55 o 
   1   7  22      126.52      117.05      5.22 o 
   2   7  22      105.55      101.11      4.95 o 
   3   7  22       11.87        9.77      3.05 o 
   4   7  22       20.76       25.78      5.37 o 
   5   7  22       12.57        6.95      8.81 o 
   0   8  22        1.11       -2.51      3.10 o 
   1   8  22       88.16       94.06      5.00 o 
   2   8  22      122.31      121.70      5.46 o 
   3   8  22       57.18       57.46      4.74 o 
   4   8  22       64.17       70.49      6.73 o 
   5   8  22        5.51        9.63      5.01 o 
   0   9  22       18.11       19.93      5.15 o 
   1   9  22       10.63       17.32      3.24 o 
   2   9  22      130.97      140.87      7.12 o 
   3   9  22       21.37       31.33      3.90 o 
   4   9  22       37.83       48.59      5.95 o 
   0  10  22        8.26        9.44      4.86 o 
   1  10  22        4.01        3.51      2.96 o 
   2  10  22       34.26       45.35      4.38 o 
   3  10  22       34.36       33.75      4.79 o 
   4  10  22       46.96       45.45     11.89 o 
   0  11  22        0.31        1.71      4.71 o 
   1  11  22       44.42       47.46      4.96 o 
   2  11  22       73.48       75.52      5.29 o 
   3  11  22       10.72        8.26      5.10 o 
   0  12  22        0.28       -3.87      4.82 o 
   1  12  22        4.79        2.30      3.45 o 
   2  12  22       27.17       32.47      4.71 o 
   3  12  22        5.88       -0.54      6.38 o 
   0  13  22        1.88       -3.84      6.78 o 
   1  13  22       34.74       30.60      5.28 o 
   2  13  22        5.28        3.62      4.82 o 
   1   0  23       46.79       51.65      6.64 o 
   2   0  23       35.12       39.85      8.87 o 
   3   0  23        6.65       -2.53      5.63 o 
   4   0  23        2.55        5.23      6.37 o 
   5   0  23       18.97        8.93      7.11 o 
   6   0  23       34.50       42.24      9.34 o 
   0   1  23      817.09      800.29     23.33 o 
   1   1  23      338.37      327.15      9.95 o 
   2   1  23      287.51      280.14     13.05 o 
   3   1  23       56.13       57.88      7.03 o 
   4   1  23       72.59       68.02      4.84 o 
   5   1  23       18.18       25.99      5.92 o 
   6   1  23       14.89       17.66      4.76 o 
   0   2  23        0.39       -0.14      6.51 o 
   1   2  23       27.77       31.53      3.78 o 
   2   2  23      100.52       97.94      7.36 o 
   3   2  23       85.11       90.22      8.38 o 
   4   2  23        2.22        2.14      3.09 o 
   5   2  23       21.78       28.92      5.09 o 
   6   2  23        0.61        3.55      4.00 o 
   0   3  23        1.83        4.91      3.49 o 
   1   3  23       77.22       77.77      5.12 o 
   2   3  23        2.99        0.86      3.10 o 
   3   3  23        3.50        9.08      4.17 o 
   4   3  23       67.58       71.54      4.42 o 
   5   3  23        8.55       21.78      4.93 o 
   6   3  23        4.03       -3.12      3.94 o 
   0   4  23      152.73      144.36      7.25 o 
   1   4  23      211.35      201.61      7.34 o 
   2   4  23      304.31      298.82      9.15 o 
   3   4  23       16.59       17.47      3.41 o 
   4   4  23        8.04       10.25      3.71 o 
   5   4  23       12.74       18.38      5.09 o 
   0   5  23        5.06        1.55      2.95 o 
   1   5  23       77.60       81.51      4.90 o 
   2   5  23        8.44       17.09      3.27 o 
   3   5  23       78.38       73.58      4.98 o 
   4   5  23       16.43       14.72      3.70 o 
   5   5  23        4.62        2.29      4.14 o 
   0   6  23       44.48       45.66      6.03 o 
   1   6  23       34.15       35.74      4.00 o 
   2   6  23       48.30       44.44      3.78 o 
   3   6  23       15.94       14.67      3.26 o 
   4   6  23       18.15       19.00      3.85 o 
   5   6  23       11.59        7.86      4.74 o 
   0   7  23      197.58      186.32      9.98 o 
   1   7  23        7.86       10.89      2.96 o 
   2   7  23       14.31       16.93      3.13 o 
   3   7  23       43.75       43.83      4.29 o 
   4   7  23       14.73       18.86      4.04 o 
   5   7  23        1.82       -5.13      5.13 o 
   0   8  23        0.02        1.42      4.16 o 
   1   8  23       13.87        3.93      3.11 o 
   2   8  23       29.55       28.48      3.69 o 
   3   8  23       26.71       30.10      3.94 o 
   4   8  23        1.51       -2.66      7.41 o 
   5   8  23       39.63       56.53      8.78 o 
   0   9  23       14.98       11.10      5.08 o 
   1   9  23       19.91       19.45      3.43 o 
   2   9  23       21.02       21.45      3.41 o 
   3   9  23      115.29      115.71      6.72 o 
   4   9  23       34.88       32.80      6.66 o 
   0  10  23       12.32       16.47      5.30 o 
   1  10  23       16.42       25.94      4.24 o 
   2  10  23      120.15      129.40      6.33 o 
   3  10  23        4.72        4.41      3.36 o 
   4  10  23       10.57        8.82      4.83 o 
   0  11  23        9.59        6.78      5.34 o 
   1  11  23       19.76       31.05      4.61 o 
   2  11  23       34.95       45.49      5.23 o 
   3  11  23       13.01       12.17      6.51 o 
   0  12  23        0.20       -5.59      6.40 o 
   1  12  23       14.10        7.51      5.14 o 
   2  12  23        1.28       -4.60      4.60 o 
   0  13  23       20.02        8.38      9.12 o 
   1  13  23       25.67       26.69      6.56 o 
   0   0  24       20.31       33.85      8.60 o 
   1   0  24      311.53      315.29     14.34 o 
   2   0  24        9.70        0.00      5.36 o 
   3   0  24       95.81       88.57     11.87 o 
   4   0  24        2.00       -0.74      6.03 o 
   5   0  24        7.62       13.49      7.96 o 
   6   0  24        1.71       10.48      7.82 o 
   0   1  24      185.15      188.57     11.11 o 
   1   1  24      289.41      267.14     10.60 o 
   2   1  24       76.99       66.11      7.38 o 
   3   1  24       44.64       43.74      6.68 o 
   4   1  24       95.91      105.09      6.10 o 
   5   1  24       16.83       13.90      5.54 o 
   6   1  24        4.46        8.99      6.03 o 
   0   2  24      430.34      434.08     16.71 o 
   1   2  24      257.91      251.72     12.90 o 
   2   2  24       44.71       52.44      7.23 o 
   3   2  24      199.78      171.72     10.93 o 
   4   2  24       25.65       34.24      4.25 o 
   5   2  24        6.75        7.46      4.17 o 
   0   3  24      395.80      419.30     13.73 o 
   1   3  24      185.79      191.18     12.31 o 
   2   3  24      132.06      112.76      6.67 o 
   3   3  24      182.31      189.53      9.63 o 
   4   3  24       18.39       18.07      3.46 o 
   5   3  24       15.59       19.37      4.89 o 
   0   4  24       88.66       90.44      6.22 o 
   1   4  24       63.17       59.29      4.94 o 
   2   4  24       43.88       40.88      5.52 o 
   3   4  24       32.46       38.71      4.07 o 
   4   4  24       19.17       22.73      3.73 o 
   5   4  24       32.85       30.37      5.60 o 
   0   5  24       10.08        7.89      3.51 o 
   1   5  24      132.44      117.28      5.71 o 
   2   5  24       38.65       37.19      4.03 o 
   3   5  24       14.88       11.03      3.34 o 
   4   5  24       10.68       14.47      3.58 o 
   5   5  24        1.21        4.24      4.49 o 
   0   6  24       42.12       30.96      6.91 o 
   1   6  24      401.65      392.17     11.51 o 
   2   6  24        8.29        3.14      2.57 o 
   3   6  24       11.69       14.42      3.58 o 
   4   6  24        2.73       -1.83      3.23 o 
   5   6  24       17.78       13.29      5.25 o 
   0   7  24       14.23       20.49      6.42 o 
   1   7  24        6.03        4.64      3.14 o 
   2   7  24        1.31        3.64      2.72 o 
   3   7  24       34.44       34.12      4.11 o 
   4   7  24        0.08        0.95      3.38 o 
   5   7  24        1.16       -3.40      4.42 o 
   0   8  24       81.13       66.14      9.18 o 
   1   8  24       63.76       62.03      5.84 o 
   2   8  24       36.57       49.68      4.31 o 
   3   8  24       70.67       77.76      6.06 o 
   4   8  24       12.42       14.88      7.62 o 
   0   9  24       65.67       68.91      7.54 o 
   1   9  24       33.74       29.86      3.87 o 
   2   9  24       25.41       21.31      4.05 o 
   3   9  24        0.19        1.00      3.36 o 
   4   9  24       17.24       24.11      5.21 o 
   0  10  24        5.79        1.49      4.90 o 
   1  10  24       33.06       33.06      4.63 o 
   2  10  24        9.10       10.63      3.66 o 
   3  10  24       78.21       85.64      9.25 o 
   0  11  24        1.82        7.82      5.42 o 
   1  11  24        2.50        5.55      4.25 o 
   2  11  24        1.94        9.07      4.51 o 
   3  11  24       24.34       18.92      5.70 o 
   0  12  24        5.88        1.65      6.86 o 
   1  12  24        3.19        0.36      7.04 o 
   2  12  24        8.05        5.76      6.24 o 
   0  13  24        0.70       -7.05      7.05 o 
   1   0  25      723.74      725.82     32.50 o 
   2   0  25        0.00       -4.65      4.65 o 
   3   0  25       19.06       11.63      7.52 o 
   4   0  25        0.38       -5.93      5.93 o 
   5   0  25       41.27       44.70     10.62 o 
   0   1  25      711.40      712.31     22.62 o 
   1   1  25       16.24       23.73      5.53 o 
   2   1  25       16.08       15.79      5.26 o 
   3   1  25      130.29      133.52     10.13 o 
   4   1  25       73.83       61.74     11.51 o 
   5   1  25        2.75        6.91      5.10 o 
   0   2  25       33.53       41.86      8.02 o 
   1   2  25      183.05      179.27     11.43 o 
   2   2  25      111.90      132.61     10.17 o 
   3   2  25       24.04       28.65      6.13 o 
   4   2  25       16.33       20.35      3.87 o 
   5   2  25        1.61        5.03      4.31 o 
   0   3  25       95.43      106.28      7.88 o 
   1   3  25       93.44       96.24      7.66 o 
   2   3  25       43.27       52.21      5.30 o 
   3   3  25       96.22       96.93      8.01 o 
   4   3  25       99.87       93.06      5.47 o 
   5   3  25        0.48        1.74      4.75 o 
   0   4  25        6.88        6.81      3.56 o 
   1   4  25      177.90      182.49      7.53 o 
   2   4  25       34.96       26.43      3.98 o 
   3   4  25       28.01       28.36      4.17 o 
   4   4  25       24.86       28.86      4.09 o 
   5   4  25       14.85       12.00      4.88 o 
   0   5  25        6.52       13.87      4.82 o 
   1   5  25       25.86       21.33      4.82 o 
   2   5  25       20.16       17.49      3.50 o 
   3   5  25       47.34       48.98      4.72 o 
   4   5  25        2.95        3.99      3.30 o 
   5   5  25        3.33        3.83      4.40 o 
   0   6  25       14.28       14.35      5.93 o 
   1   6  25       22.30       23.98      3.86 o 
   2   6  25       50.63       49.04      4.19 o 
   3   6  25        8.51        9.23      3.43 o 
   4   6  25        0.95        6.68      3.58 o 
   5   6  25       36.70       41.35     11.24 o 
   0   7  25        0.65        0.94      5.31 o 
   1   7  25       28.17       25.95      4.27 o 
   2   7  25        1.79        4.15      2.85 o 
   3   7  25        8.05        7.24      3.68 o 
   4   7  25        0.82        2.06      3.66 o 
   0   8  25      202.48      221.45     16.65 o 
   1   8  25        3.28        6.74      3.87 o 
   2   8  25       89.62       84.60      5.22 o 
   3   8  25       10.25        7.13      3.56 o 
   4   8  25       31.68       27.41      4.92 o 
   0   9  25       13.27        7.74      6.86 o 
   1   9  25        2.11        3.98      3.29 o 
   2   9  25       18.79       31.85      4.41 o 
   3   9  25       44.04       51.95      5.89 o 
   4   9  25       29.86       40.43      7.36 o 
   0  10  25       40.50       24.78      6.46 o 
   1  10  25       43.27       60.11      5.53 o 
   2  10  25        0.83        1.79      4.14 o 
   3  10  25        8.19       12.96      5.34 o 
   0  11  25        0.09       -0.34      6.87 o 
   1  11  25       24.66       46.78      5.94 o 
   2  11  25       12.88       10.26      5.58 o 
   0  12  25       17.31       26.53      8.71 o 
   1  12  25       12.71       12.81      5.67 o 
   2  12  25       23.14       23.57     12.71 o 
   0   0  26       60.74       69.05     11.87 o 
   1   0  26      169.20      214.99     17.67 o 
   2   0  26        5.49        0.47      6.03 o 
   3   0  26       53.57       44.67     10.42 o 
   4   0  26       31.29       25.18      9.30 o 
   5   0  26        2.62       -1.82      7.38 o 
   0   1  26      379.79      416.84     18.81 o 
   1   1  26       13.26        4.09      4.77 o 
   2   1  26      108.39      100.40      9.19 o 
   3   1  26       77.02       87.72     13.82 o 
   4   1  26       72.81       62.54      8.54 o 
   5   1  26       25.24       26.74      6.79 o 
   0   2  26      120.76      102.34      9.41 o 
   1   2  26      190.10      191.70     21.59 o 
   2   2  26      144.36      147.29     10.91 o 
   3   2  26       79.99       85.80      8.93 o 
   4   2  26       61.40       77.21     11.28 o 
   5   2  26       46.23       55.19      6.86 o 
   0   3  26       25.24       37.92      6.95 o 
   1   3  26       18.71       27.97      7.08 o 
   2   3  26       12.51       16.24      4.01 o 
   3   3  26       61.86       65.98      8.44 o 
   4   3  26       43.11       49.06      4.71 o 
   5   3  26        4.01        8.63      4.88 o 
   0   4  26      308.22      287.60     11.96 o 
   1   4  26       52.24       50.01      4.92 o 
   2   4  26       40.59       49.05      4.84 o 
   3   4  26      103.25      110.08      6.08 o 
   4   4  26       23.27       16.42      3.84 o 
   5   4  26        7.29        4.41      4.70 o 
   0   5  26       47.84       45.48      7.84 o 
   1   5  26       35.25       36.97      4.23 o 
   2   5  26       49.90       47.69      4.95 o 
   3   5  26       31.20       35.88      5.52 o 
   4   5  26        1.23       -0.55      3.34 o 
   5   5  26       26.68       24.13      8.10 o 
   0   6  26       35.97       28.52      7.07 o 
   1   6  26       21.19       18.64      3.65 o 
   2   6  26       19.03       22.36      3.49 o 
   3   6  26       15.21        9.00      3.52 o 
   4   6  26       19.49       20.92      4.38 o 
   0   7  26       27.12       34.26      8.01 o 
   1   7  26       27.23       27.06      5.02 o 
   2   7  26       32.86       34.20      4.40 o 
   3   7  26       16.62       14.91      4.52 o 
   4   7  26        5.12        5.62      3.83 o 
   0   8  26       11.73       17.65      7.20 o 
   1   8  26       28.65       33.49      4.76 o 
   2   8  26       32.01       38.93      4.66 o 
   3   8  26       22.01       22.88      4.38 o 
   4   8  26       31.12       39.31      5.57 o 
   0   9  26       34.21       36.25      6.59 o 
   1   9  26       35.88       38.06      4.74 o 
   2   9  26        5.35       11.54      5.08 o 
   3   9  26       26.06       34.81      5.61 o 
   0  10  26        8.54       20.32      9.08 o 
   1  10  26       36.24       31.38      5.32 o 
   2  10  26        4.45        4.50      5.00 o 
   3  10  26       10.91        1.97      4.77 o 
   0  11  26        2.11        1.14      7.05 o 
   1  11  26       11.46       16.56      5.54 o 
   2  11  26        1.45        4.40      6.17 o 
   0  12  26        8.08        8.08      7.82 o 
   1  12  26       65.64       94.00      8.90 o 
   1   0  27       74.58       41.03     10.32 o 
   2   0  27      129.24      143.52     15.44 o 
   3   0  27       13.53       12.91      7.59 o 
   4   0  27       43.57       44.67     11.09 o 
   5   0  27        1.24        7.89      8.46 o 
   0   1  27      198.37      225.60     16.74 o 
   1   1  27       94.79       91.57      9.95 o 
   2   1  27        6.53        7.97      5.08 o 
   3   1  27       24.10       29.64      6.66 o 
   4   1  27       21.58       13.11      6.00 o 
   5   1  27       59.17       63.18      8.78 o 
   0   2  27       65.48       78.15     12.41 o 
   1   2  27        0.03        4.87      8.41 o 
   2   2  27       58.18       69.46     14.95 o 
   3   2  27       83.62       99.41      9.64 o 
   4   2  27       91.40      103.80      6.63 o 
   5   2  27        5.91       -0.81      4.34 o 
   0   3  27      646.94      717.06     33.71 o 
   1   3  27       34.54       50.74      8.53 o 
   2   3  27       15.87       11.11      4.34 o 
   3   3  27       25.76       26.96      6.60 o 
   4   3  27       14.24       14.46      3.68 o 
   5   3  27       14.28       12.97      5.14 o 
   0   4  27        1.50       12.34      8.53 o 
   1   4  27       50.94       52.19      4.98 o 
   2   4  27       41.69       36.27      4.54 o 
   3   4  27        5.96       -2.01      3.70 o 
   4   4  27        5.14        2.40      3.51 o 
   5   4  27       26.32       36.19      6.50 o 
   0   5  27        0.34        2.27      5.36 o 
   1   5  27       50.79       49.42      4.76 o 
   2   5  27       19.91       24.29      4.20 o 
   3   5  27       79.72       88.84      5.98 o 
   4   5  27       63.39       68.33      5.68 o 
   0   6  27        4.49        7.11      5.85 o 
   1   6  27       22.91       18.47      4.22 o 
   2   6  27       44.14       44.22      4.28 o 
   3   6  27       55.56       74.84      5.84 o 
   4   6  27        9.64       18.77      5.43 o 
   0   7  27      125.08      111.85     11.22 o 
   1   7  27      113.00      121.68      7.23 o 
   2   7  27       11.97       12.08      4.24 o 
   3   7  27       11.43       16.83      4.27 o 
   4   7  27       56.31       75.70      6.36 o 
   0   8  27        1.03       -7.62      7.62 o 
   1   8  27        4.54       -2.42      3.48 o 
   2   8  27        8.84        4.28      6.29 o 
   3   8  27       38.57       40.77      5.78 o 
   4   8  27        2.47        4.05      6.34 o 
   0   9  27        4.27        7.98      5.24 o 
   1   9  27       68.09       74.12      5.82 o 
   2   9  27        7.04       16.19      5.32 o 
   3   9  27       10.97       19.59      5.79 o 
   0  10  27        1.85        9.90      7.27 o 
   1  10  27       28.75       26.27      6.24 o 
   2  10  27       34.54       52.44      7.32 o 
   0  11  27      127.00      152.44     14.60 o 
   1  11  27       39.24       46.65      7.17 o 
   2  11  27       36.40       35.32     10.62 o 
   1   0  28      301.12      331.47     22.52 o 
   2   0  28        1.43        1.21      6.07 o 
   3   0  28       36.48       32.57      9.84 o 
   4   0  28       59.29       72.35     12.91 o 
   5   0  28      112.21      137.18     16.28 o 
   1   1  28      130.74      133.86     10.83 o 
   2   1  28       25.92       27.09      6.59 o 
   3   1  28        0.27       -0.01      4.77 o 
   4   1  28       21.54       22.23      6.71 o 
   5   1  28        9.44       11.50      6.30 o 
   1   2  28       69.11       70.23      8.76 o 
   2   2  28        1.29       -2.60      4.50 o 
   3   2  28       33.72       44.72     14.75 o 
   4   2  28       10.65       15.38      4.31 o 
   5   2  28       44.39       53.83      8.02 o 
   1   3  28        4.15       -2.08      4.33 o 
   2   3  28       24.88       25.14     10.92 o 
   3   3  28       17.04       15.79      6.21 o 
   4   3  28       13.25       20.15      4.11 o 
   5   3  28       84.31      108.58     10.94 o 
   0   4  28      116.01      123.55     11.23 o 
   1   4  28      105.12      113.51      6.64 o 
   2   4  28       18.57       24.84      6.02 o 
   3   4  28        2.60       -0.04      3.95 o 
   4   4  28       10.80        8.92      3.81 o 
   0   5  28       45.68       52.12      8.58 o 
   1   5  28       35.16       46.30      5.26 o 
   2   5  28       32.13       35.40      5.69 o 
   3   5  28        8.06        9.70      3.78 o 
   4   5  28        6.89       10.36      4.20 o 
   0   6  28        0.65        1.62      5.97 o 
   1   6  28        6.20        7.64      3.71 o 
   2   6  28        4.91       13.60      4.19 o 
   3   6  28        8.88       12.40      4.13 o 
   4   6  28       16.57       13.84      4.42 o 
   0   7  28       13.86       17.50      6.61 o 
   1   7  28       20.32       15.56      4.77 o 
   2   7  28       47.80       54.57      5.66 o 
   3   7  28        0.73        2.09      4.53 o 
   4   7  28       10.57       14.63      6.01 o 
   0   8  28        0.62       -5.21      5.21 o 
   1   8  28        2.33       -0.40      3.53 o 
   2   8  28       31.71       49.92      8.77 o 
   3   8  28        3.72        1.95      4.36 o 
   0   9  28       13.01       15.27      7.66 o 
   1   9  28       40.41       50.14      5.85 o 
   2   9  28       20.28       23.40      7.25 o 
   3   9  28       10.73       12.56      5.46 o 
   0  10  28       25.85       28.26      8.82 o 
   1  10  28        6.84       11.15      5.45 o 
   2  10  28       18.38       19.76      6.95 o 
   0  11  28       38.63       41.74     10.26 o 
   1  11  28       50.59       76.31      8.34 o 
   1   0  29       33.69       34.79     10.69 o 
   2   0  29        0.00       -5.39      6.30 o 
   3   0  29       29.49       51.28     11.63 o 
   4   0  29       89.88       73.36     13.72 o 
   1   1  29      167.95      168.57     18.19 o 
   2   1  29       52.26       58.79      8.83 o 
   3   1  29       39.23       46.41      8.60 o 
   4   1  29       23.48       25.61      9.44 o 
   1   2  29       49.26       69.94      9.22 o 
   2   2  29      106.96      101.50     13.91 o 
   3   2  29       17.55       11.79     10.77 o 
   4   2  29       47.24       52.85      5.83 o 
   1   3  29       11.31        8.00      5.61 o 
   2   3  29       24.39       28.56      7.04 o 
   3   3  29       10.58        0.18      8.28 o 
   4   3  29       34.16       42.47      5.08 o 
   0   4  29        0.21        4.62      6.84 o 
   1   4  29       78.76       82.63      6.87 o 
   2   4  29       52.26       43.60      6.00 o 
   3   4  29       11.05        9.87      5.12 o 
   4   4  29        7.54        3.99      3.84 o 
   0   5  29        3.37        5.95      6.24 o 
   1   5  29       13.67       15.85      5.49 o 
   2   5  29       36.43       39.84      5.99 o 
   3   5  29       10.50       16.04      4.20 o 
   4   5  29        8.57        7.94      4.23 o 
   0   6  29        8.68       15.62     11.14 o 
   1   6  29        1.90        0.66      3.82 o 
   2   6  29       46.69       58.10      8.14 o 
   3   6  29       61.15       75.63      7.80 o 
   4   6  29       54.42       54.14      7.92 o 
   0   7  29        0.76        3.96      7.47 o 
   1   7  29       29.06       25.61      6.20 o 
   2   7  29        0.37        1.74      4.63 o 
   3   7  29        1.33        4.04      4.87 o 
   0   8  29        0.01       -3.11      5.91 o 
   1   8  29       68.81       61.11      7.26 o 
   2   8  29        9.61       13.82      6.23 o 
   3   8  29       27.26       39.78     14.31 o 
   0   9  29        1.84        5.29      6.97 o 
   1   9  29       19.45       29.91      6.41 o 
   2   9  29        4.36        0.76      5.99 o 
   0  10  29       11.23        5.47      7.89 o 
   1  10  29       83.61       98.64      9.53 o 
   1   0  30        8.84        4.65      7.52 o 
   2   0  30      110.40       87.55     14.33 o 
   3   0  30        5.32        2.53      7.62 o 
   4   0  30        2.20        8.06      8.43 o 
   1   1  30       60.00       60.52      8.99 o 
   2   1  30       60.25       70.35      9.45 o 
   3   1  30       19.63       13.03      6.66 o 
   4   1  30       27.89       31.26      7.70 o 
   1   2  30       76.36       66.58     13.01 o 
   2   2  30       13.29       18.10      6.81 o 
   3   2  30       10.51        9.26      6.23 o 
   4   2  30        1.85        2.38      4.22 o 
   1   3  30       40.72       36.82     11.36 o 
   2   3  30        8.95        2.34      5.67 o 
   3   3  30        6.02       -6.60      9.96 o 
   4   3  30        7.17        4.31      3.95 o 
   0   4  30        1.50       22.15      9.10 o 
   1   4  30       29.93       23.29      9.83 o 
   2   4  30       64.37       69.56      7.98 o 
   3   4  30       15.94       14.46      5.34 o 
   4   4  30        3.59        2.47      4.01 o 
   0   5  30        5.21        3.68      6.13 o 
   1   5  30        5.67        4.87      4.83 o 
   2   5  30       19.67       29.10      5.62 o 
   3   5  30       38.84       40.74      7.50 o 
   4   5  30        1.56       -1.29      5.13 o 
   0   6  30       52.00       62.72     10.15 o 
   1   6  30       28.58       36.22     10.17 o 
   2   6  30       11.20       25.25      6.73 o 
   3   6  30       18.68       20.36      5.68 o 
   0   7  30       15.71       20.84      8.19 o 
   1   7  30       11.15        4.76      4.66 o 
   2   7  30       19.06       32.39      6.26 o 
   3   7  30       19.95       29.34      7.14 o 
   0   8  30       37.35       37.17      9.17 o 
   1   8  30        4.23        4.26      4.77 o 
   2   8  30       23.97       23.26      7.25 o 
   0   9  30       62.31       86.70     12.34 o 
   1   9  30       68.10       67.35      7.97 o 
   2   9  30       31.71       37.05      8.47 o 
   0  10  30       55.54       46.19     10.06 o 
   2   0  31       22.48       14.97      9.17 o 
   3   0  31        4.15        2.19      8.50 o 
   4   0  31       92.73      120.26     17.46 o 
   2   1  31       46.26       53.16      9.04 o 
   3   1  31       10.53       12.67      6.36 o 
   4   1  31       29.23       23.00      7.89 o 
   2   2  31       23.77       35.62      8.34 o 
   3   2  31        2.06        7.74      6.30 o 
   4   2  31       10.77       10.20      6.91 o 
   2   3  31        1.47        6.67      6.36 o 
   3   3  31       22.35       35.57      8.32 o 
   4   3  31        9.24        4.72      6.35 o 
   0   4  31        4.10       17.19      8.19 o 
   1   4  31        9.97       13.64      6.03 o 
   2   4  31       28.34       36.35      8.19 o 
   3   4  31       43.04       41.31      7.19 o 
   0   5  31       67.08       78.59     13.52 o 
   1   5  31        4.20       10.11      6.01 o 
   2   5  31       21.28       15.13      6.22 o 
   3   5  31       57.51       65.96      8.60 o 
   0   6  31       12.37        8.10     12.05 o 
   1   6  31        8.12        8.99      5.64 o 
   2   6  31       16.69       12.65      9.34 o 
   3   6  31       15.53       11.36      5.58 o 
   0   7  31       31.82       34.29     11.28 o 
   1   7  31       15.11       11.82      5.30 o 
   2   7  31       60.36       56.37     10.90 o 
   0   8  31        6.95       12.83      7.67 o 
   1   8  31        5.42       -1.28      4.84 o 
   2   8  31        0.98       -4.19      8.61 o 
   0   9  31       30.61       38.16      9.97 o 
   1   9  31        4.56        5.19      5.35 o 
   2   0  32        1.29        2.80      7.52 o 
   3   0  32        3.69       -0.94      8.36 o 
   4   0  32        2.42       11.06     10.99 o 
   2   1  32       33.49       33.44      8.14 o 
   3   1  32       16.90       21.50      7.65 o 
   2   2  32       12.91       17.20      7.03 o 
   3   2  32       13.08       14.12      6.84 o 
   2   3  32       70.42       75.42     14.83 o 
   3   3  32       15.83       23.51      7.86 o 
   0   4  32      122.63      140.38     16.42 o 
   1   4  32       18.00       22.87      6.65 o 
   2   4  32        2.29        0.52      7.27 o 
   3   4  32       15.35       10.36      5.70 o 
   0   5  32        8.36        4.42      7.89 o 
   1   5  32       71.46       71.19      9.63 o 
   2   5  32        2.12        7.79      8.93 o 
   3   5  32        5.73        1.90      5.57 o 
   0   6  32       11.49       16.59      7.63 o 
   1   6  32       74.13       76.83      8.88 o 
   2   6  32        4.17        7.18      7.39 o 
   0   7  32        9.04       13.31      8.14 o 
   1   7  32        5.93        1.20      9.30 o 
   2   7  32       27.25       37.60     15.79 o 
   0   8  32       19.15       14.37     15.19 o 
   1   8  32        0.34       -1.74      4.91 o 
   2   0  33       10.39       21.07     10.79 o 
   3   0  33        1.24        3.88      9.07 o 
   2   1  33       10.97        7.45      9.88 o 
   3   1  33        0.21       -0.53      6.33 o 
   2   2  33        6.68       -0.74      8.80 o 
   3   2  33        0.64        2.90      6.59 o 
   1   3  33        0.30        2.06      6.71 o 
   3   3  33        5.18        6.15      5.14 o 
   0   4  33       71.51       82.56     14.19 o 
   1   4  33       13.94       12.88      6.27 o 
   2   4  33       44.59       47.97     12.74 o 
   3   4  33        9.67       13.20     10.45 o 
   0   5  33        1.38       -0.51      7.89 o 
   1   5  33        2.26        1.47      5.66 o 
   2   5  33       26.63       21.71     11.50 o 
   0   6  33       10.81        6.30      9.04 o 
   1   6  33        3.51       -5.03      5.03 o 
   2   6  33       12.29       -0.92      7.38 o 
   0   7  33       33.22       34.79     18.48 o 
   1   7  33       38.04       38.79      8.80 o 
   3   0  34      103.62      149.39     20.33 o 
   3   1  34       11.53        8.15      7.43 o 
   3   2  34       14.90       13.61      7.83 o 
   1   3  34       48.85       44.33     11.46 o 
   0   4  34        2.39       17.50      9.61 o 
   1   4  34       93.50      128.42     12.06 o 
   2   4  34       64.71       89.54     16.12 o 
   0   5  34        5.44       -0.91      8.29 o 
   1   5  34        2.64        1.52      6.05 o 
   2   5  34       11.85       11.50     10.48 o 
   0   6  34        1.76       -5.63      5.63 o 
   1   6  34       17.94        9.99      7.34 o 
   1   3  35       87.77       96.12     15.41 o 
   0   4  35        2.79       12.95      9.54 o 
   1   4  35       50.07       62.31     17.41 o 
   0   5  35        3.03       13.92      9.98 o 
   1   5  35       46.99       30.15      8.18 o 
   0   3  36       12.79       12.37      9.20 o 
   0   4  36      102.84      107.24     16.12 o 
                                                 
